# Supplementary material for: Genome landscapes of rectal cancer before and after preoperative chemoradiotherapy
Source: Theranostics. 2019 Sep 21;9(23):6856–66. doi: 10.7150/thno.37794 (PMC6815957; doi:10.7150/thno.37794)
Supplement: Supplementary file 2 — Supplementary tables. [file thnov09p6856s2.xlsx]

## Sheet: Table S1
Table S1. Clinical characteristics of patients with rectal cancer in this study
Patient ID	Tumor/normal	Sample ID	Tissue type	Age	Sex	TNM stage	KPS score	Preoperative CRT	Postoperative chemotherapy	Surgical procedure	TRG	Survival status	Survival time (month)
ID4	Normal	F4B	Blood	41	Female	III	90	Yes	Yes	Mile's	4	Deceased	22
	Pre-CRT	F4	cryopreserved tumors
	Post-CRT	F4_286325	FFPE
ID8	Normal	F8B	Blood	58	Female	III	80	Yes	Yes	Others	4	Alive	153
	Pre-CRT	F8	cryopreserved tumors
	Post-CRT	F8_291293	FFPE
ID9	Normal	F9B	Blood	73	Male	II	80	Yes	Yes	Dixon	4	Deceased	60
	Pre-CRT	F9	cryopreserved tumors
	Post-CRT	F9_292747	FFPE
ID18	Normal	F18B	Blood	43	Male	III	90	Yes	Yes	Mile's	3	Alive	146
	Pre-CRT	F18	cryopreserved tumors
	Post-CRT	F18_303027	FFPE
ID27	Normal	F27B	Blood	50	Female	II	80	Yes	Yes	Dixon	3	Deceased	43
	Pre-CRT	F27	cryopreserved tumors
	Post-CRT	F27_310628	FFPE
ID29	Normal	F29B	Blood	55	Male	III	80	Yes	Yes	Dixon	3	Deceased	34
	Pre-CRT	F29	cryopreserved tumors
	Post-CRT	F29_310934	FFPE
ID35	Normal	F35B	Blood	55	Male	III	80	Yes	No	Mile's	3	Alive	140
	Pre-CRT	F35	cryopreserved tumors
	Post-CRT	F35_313494	FFPE
ID69	Normal	F69B	Blood	44	Female	II	80	Yes	No	Mile's	3	Alive	130
	Pre-CRT	F69	cryopreserved tumors
	Post-CRT	F69_329967	FFPE
ID70	Normal	F70B	Blood	57	Female	III	90	Yes	Yes	Dixon	3	Alive	129
	Pre-CRT	F70	cryopreserved tumors
	Post-CRT	F70_329764	FFPE
ID81	Normal	F81B	Blood	74	Male	II	80	Yes	No	Dixon	4	Deceased	71
	Pre-CRT	F81	cryopreserved tumors
	Post-CRT	F81_339102	FFPE
ID87	Normal	F87B	Blood	53	Male	III	90	Yes	No	Dixon	3	Alive	122
	Pre-CRT	F87_338185	FFPE
	Post-CRT	F87_342858	FFPE
ID89	Normal	F89B	Blood	56	Male	II	80	Yes	No	Mile's	5	Alive	119
	Pre-CRT	F89_342952	FFPE
	Post-CRT	F89_349576	FFPE
ID92	Normal	F92B	Blood	56	Female	III	90	Yes	Yes	Mile's	4	Deceased	36
	Pre-CRT	F92_340410	FFPE
	Post-CRT	F92_349476	FFPE
ID107	Normal	F107B	Blood	58	Male	III	80	Yes	No	Mile's	3	Alive	113
	Pre-CRT	F107	cryopreserved tumors
	Post-CRT	F107_361273	FFPE
ID109	Normal	F109B	Blood	34	Male	III	80	Yes	No	Dixon	3	Alive	113
	Pre-CRT	F109_355745	FFPE
	Post	F109_361274	FFPE
ID125	Normal	F125B	Blood	70	Male	III	80	Yes	No	Dixon	3	Deceased	33
	Pre-CRT	F125	cryopreserved tumors
	Post-CRT	F125_374406	FFPE
ID133	Normal	F133B	Blood	51	Female	II	80	Yes	No	Mile's	3	Alive	105
	Pre-CRT	F133	cryopreserved tumors
	Post-CRT	F133_380117	FFPE
ID134	Normal	F134B	Blood	54	Female	II	90	Yes	Yes	Mile's	3	Deceased	24
	Pre-CRT	F134_372248	FFPE
	Post-CRT	F134_377885	FFPE
ID143	Normal	F143B	Blood	34	Female	III	80	Yes	No	Mile's	3	Alive	103
	Pre-CRT	F143	cryopreserved tumors
	Post-CRT	F143_380854	FFPE
ID144	Normal	F144B	Blood	58	Male	III	90	Yes	Yes	Dixon	3	Alive	104
	Pre-CRT	F144	cryopreserved tumors
	Post-CRT	F144_381878	FFPE
ID152	Normal	F152B	Blood	44	Male	III	90	Yes	Yes	Dixon	3	Alive	101
	Pre-CRT	F152	cryopreserved tumors
	Post-CRT	F152_392156	FFPE
ID153	Normal	F153B	Blood	47	Female	III	80	Yes	No	Others	3	Alive	101
	Pre-CRT	F153	cryopreserved tumors
	Post-CRT	F153_389088	FFPE
ID155	Normal	F155B	Blood	72	Male	II	80	Yes	No	Mile's	3	Alive	100
	Pre-CRT	F155	cryopreserved tumors
	Post-CRT	F155_389375	FFPE
ID158	Normal	F158B	Blood	38	Male	III	80	Yes	Yes	Mile's	3	Alive	98
	Pre-CRT	F158_390103	FFPE
	Post-CRT	F158_383742	FFPE
ID162	Normal	F162B	Blood	41	Female	III	80	Yes	Yes	Others	3	Alive	99
	Pre-CRT	F162	cryopreserved tumors
	Post-CRT	F162_393372	FFPE
ID169	Normal	F169B	Blood	82	Male	III	80	Yes	No	Dixon	3	Deceased	64
	Pre-CRT	F169	cryopreserved tumors
	Post-CRT	F169_397574	FFPE
ID172	Normal	F172B	Blood	48	Male	III	90	Yes	Yes	Dixon	4	Alive	95
	Pre-CRT	F172	cryopreserved tumors
	Post-CRT	F172_398229	FFPE
ID177	Normal	F177B	Blood	70	Male	III	80	Yes	No	Mile's	4	Alive	95
	Pre-CRT	F177	cryopreserved tumors
	Post-CRT	F177_400241	FFPE

## Sheet: Table S2
Table S2. Seventy-eight genes in target sequencing
ACVR1B
ACVR2A
APC
ARID1A
ATM
ATP10A
AXIN2
BRAF
CASP8
CDC27
CTDSP2
CTNNB1
DKK1
DKK2
DKK3
DKK4
DNAH9
EDNRB
ERBB2
ERBB3
FAM123B
FBXW7
FZD10
FZD3
GPC6
IGF1R
IGF2
IRS2
KIAA1804
KRAS
LRP5
MAP7
MAST4
MIER3
MLH1
MLH3
MSH2
MSH3
MSH6
MYC
MYO1B
NRAS
PCLO
PIK3CA
PIK3R1
PMS2
PTEN
PTPN12
RB1CC1
SCN5A
SMAD2
SMAD3
SMAD4
SOX9
TCERG1
TCF7L2
TCHH
TGFBR1
TGFBR2
TGFβ1
TP53
TTN
WNT1
WNT2
WNT3
WNT3A
WNT4
WNT5A
BCL9L
RBM10
CTCF
KLF5
MUC17
CHD4
ZFP36L2
MGAT3
TET2
TET3

## Sheet: Table S3
Table S3. Target sequencing statistic summaries
Sample ID	Total	Reads in captured regions	Fraction of captured Reads	Average sequencing depth on target	Coverage of target region	Fraction of target covered with at least 10x	Fraction of target covered with at least 50x	Fraction of target covered with at least 100x
F4_286325	7279086	7254238	0.9966	1195	0.9996	0.9985	0.9948	0.9922
F8_291293	9066272	9012116	0.994	1580	0.9996	0.9983	0.9942	0.9902
F9_292747	8281149	8228184	0.9936	1510	0.9992	0.9975	0.9929	0.9884
F29_310934	5731283	5662209	0.9879	968	1	0.9982	0.9942	0.9908
F35_313494	6398056	6328631	0.9891	1214	0.9998	0.999	0.9951	0.992
F70_329764	7492315	7408374	0.9888	1378	1	0.999	0.9963	0.9931
F81_339102	6358194	5972235	0.9393	1025	0.9998	0.9981	0.9931	0.988
F87_342858	6392559	6372295	0.9968	1108	0.9994	0.9977	0.9923	0.9876
F89_349576	7604762	7512967	0.9879	1304	0.9998	0.9987	0.9953	0.9913
F92_349476	8286254	8214424	0.9913	1441	1	0.9989	0.9963	0.9934
F109_361274	8934282	8829213	0.9882	1530	1	0.9989	0.9958	0.9931
F125_374406	8844982	8817145	0.9969	1563	1	0.9989	0.9952	0.9924
F133_380117	11914468	11818201	0.9919	1844	0.9999	0.999	0.9964	0.9941
F134_377885	5555722	5449690	0.9809	1018	0.9994	0.9972	0.9921	0.9869
F143_380854	10341615	10297391	0.9957	1784	0.9996	0.9981	0.9947	0.9907
F152_392156	8294769	8163585	0.9842	1394	0.9999	0.9983	0.9936	0.9895
F153_389088	7084723	7047777	0.9948	1382	1	0.9981	0.9943	0.9916
F155_389375	11629371	11535457	0.9919	2053	1	0.9991	0.997	0.994
F158_383742	7919301	7845189	0.9906	1465	0.9999	0.9986	0.9947	0.9912
F158_390103	11507123	11429653	0.9933	1787	0.9998	0.9983	0.993	0.9889
F169_397574	7825789	7711466	0.9854	1296	0.9999	0.9988	0.994	0.9898
F172_398229	6925264	6679541	0.9645	1072	0.9998	0.9977	0.992	0.9861

## Sheet: Table S4
Table S4. Identifying WES data files from the same individual using NGSCheckMate
Patient ID	Sample1	matched/unmatched	Sample2	Correlation
ID4	F4	matched	F4B	0.9719
ID4	F4	matched	F4_286325	0.9483
ID4	F4B	matched	F4_286325	0.9535
ID8	F8	matched	F8B	0.956
ID8	F8	matched	F8_291293	0.9604
ID8	F8B	matched	F8_291293	0.9673
ID9	F9	matched	F9B	0.9582
ID9	F9	matched	F9_292747	0.956
ID9	F9B	matched	F9_292747	0.9679
ID18	F18	matched	F18B	0.9653
ID18	F18	matched	F18_303027	0.959
ID18	F18B	matched	F18_303027	0.9621
ID27	F27	matched	F27B	0.9753
ID27	F27	matched	F27_310628	0.9652
ID27	F27B	matched	F27_310628	0.9651
ID29	F29	matched	F29B	0.9382
ID29	F29	matched	F29_310934	0.9397
ID29	F29B	matched	F29_310934	0.9674
ID35	F35	matched	F35B	0.9698
ID35	F35	matched	F35_313494	0.9657
ID35	F35B	matched	F35_313494	0.9678
ID69	F69	matched	F69B	0.969
ID69	F69	matched	F69_329967	0.967
ID69	F69B	matched	F69_329967	0.9668
ID70	F70	matched	F70B	0.9692
ID70	F70	matched	F70_329764	0.9644
ID70	F70B	matched	F70_329764	0.9694
ID81	F81	matched	F81B	0.9718
ID81	F81	matched	F81_339102	0.9631
ID81	F81B	matched	F81_339102	0.9676
ID87	F87_338185	matched	F87B	0.9675
ID87	F87_338185	matched	F87_342858	0.9299
ID87	F87B	matched	F87_342858	0.9354
ID89	F89_342952	matched	F89B	0.9572
ID89	F89_342952	matched	F89_349576	0.9589
ID89	F89_349576	matched	F89B	0.9691
ID92	F92_340410	matched	F92B	0.9652
ID92	F92_340410	matched	F92_349476	0.9639
ID92	F92B	matched	F92_349476	0.9688
ID107	F107	matched	F107B	0.9669
ID107	F107	matched	F107_361273	0.9689
ID107	F107B	matched	F107_361273	0.9698
ID109	F109_355745	matched	F109B	0.9446
ID109	F109_355745	matched	F109_361274	0.945
ID109	F109B	matched	F109_361274	0.973
ID125	F125	matched	F125B	0.9685
ID125	F125	matched	F125_374406	0.9617
ID125	F125B	matched	F125_374406	0.9702
ID133	F133	matched	F133B	0.9693
ID133	F133	matched	F133_380117	0.9693
ID133	F133B	matched	F133_380117	0.9709
ID134	F134_372248	matched	F134B	0.9558
ID134	F134_372248	matched	F134_377885	0.9562
ID134	F134B	matched	F134_377885	0.9681
ID143	F143	matched	F143B	0.9596
ID143	F143	matched	F143_380854	0.961
ID143	F143B	matched	F143_380854	0.9703
ID144	F144	matched	F144B	0.9693
ID144	F144	matched	F144_381878	0.9666
ID144	F144B	matched	F144_381878	0.9722
ID152	F152	matched	F152B	0.9574
ID152	F152	matched	F152_392156	0.9645
ID152	F152B	matched	F152_392156	0.9676
ID153	F153	matched	F153B	0.9717
ID153	F153	matched	F153_389088	0.9667
ID153	F153B	matched	F153_389088	0.9677
ID155	F155	matched	F155B	0.97
ID155	F155	matched	F155_389375	0.9665
ID155	F155B	matched	F155_389375	0.968
ID158	F158_390103	matched	F158B	0.9726
ID158	F158_390103	matched	F158_383742	0.9686
ID158	F158B	matched	F158_383742	0.9736
ID162	F162	matched	F162B	0.9562
ID162	F162	matched	F162_393372	0.9562
ID162	F162B	matched	F162_393372	0.9717
ID169	F169	matched	F169B	0.9683
ID169	F169	matched	F169_397574	0.9675
ID169	F169B	matched	F169_397574	0.9725
ID172	F172	matched	F172B	0.9632
ID172	F172	matched	F172_398229	0.9625
ID172	F172B	matched	F172_398229	0.961
ID177	F177	matched	F177B	0.974
ID177	F177	matched	F177_400241	0.968
ID177	F177B	matched	F177_400241	0.9652

## Sheet: Table S5
Table S5. Sequencing summary of statistics for rectal cancer exomes
Patient ID	Sample ID	Filtered bases	Bases mapped to genome	Percent mapped to genome	Average sequencing depth on target	Average raw coverage	Fraction of target covered with at least 20x	Fraction of target covered with at least 10x	Fraction of target covered with at least 4x
ID4	F4B	84790328	84579602	0.9975	113.69	0.998	0.984	0.994	0.997
	F4	80395724	80182319	0.9973	103.79	0.998	0.973	0.992	0.996
	F4_286325	53655224	51017998	0.9508	48.65	0.998	0.864	0.97	0.994
ID8	F8B	82786434	82487052	0.9964	109.76	0.998	0.982	0.994	0.997
	F8	93462232	92805427	0.993	121.49	0.999	0.984	0.995	0.998
	F8_291293	76013302	75506384	0.9933	91.87	0.998	0.972	0.993	0.997
ID9	F9B	111908056	111529702	0.9966	142.99	0.999	0.991	0.997	0.999
	F9	104101896	103883786	0.9979	132.27	0.999	0.987	0.996	0.998
	F9_292747	78088552	77184233	0.9884	81.23	0.999	0.959	0.99	0.997
ID18	F18B	77644986	77274966	0.9952	102.76	0.999	0.98	0.994	0.998
	F18	117307152	117043224	0.9978	137.29	0.999	0.989	0.997	0.999
	F18_303027	55858662	55246830	0.989	69.41	0.999	0.944	0.987	0.997
ID27	F27B	80891530	80542673	0.9957	107.53	0.998	0.979	0.993	0.997
	F27	101002712	100707246	0.9971	135.74	0.998	0.986	0.995	0.997
	F27_310628	54914630	54277504	0.9884	64.05	0.998	0.949	0.988	0.996
ID29	F29B	84638594	84404720	0.9972	110.76	0.999	0.982	0.995	0.998
	F29	78101176	77896975	0.9974	98.27	0.999	0.969	0.992	0.998
	F29_310934	67185962	66431631	0.9888	74.71	0.999	0.957	0.991	0.998
ID35	F35B	87211672	86853185	0.9959	111.21	0.999	0.983	0.995	0.998
	F35	86908908	86588295	0.9963	107.74	0.999	0.975	0.993	0.998
	F35_313494	68405528	67671196	0.9893	83.37	0.999	0.963	0.991	0.998
ID69	F69B	80635704	80279774	0.9956	108.37	0.998	0.983	0.995	0.997
	F69	108722760	108408850	0.9971	141.72	0.998	0.99	0.996	0.998
	F69_329967	75025846	74218544	0.9892	95.77	0.998	0.982	0.995	0.997
ID70	F70B	92140736	91700626	0.9952	123.12	0.998	0.986	0.995	0.997
	F70	100655616	100420129	0.9977	142.47	0.998	0.988	0.995	0.997
	F70_329764	72435044	71652303	0.9892	88.74	0.998	0.966	0.991	0.997
ID81	F81B	101787686	101401940	0.9962	132.05	0.999	0.989	0.997	0.998
	F81	77709086	77498499	0.9973	101.52	0.999	0.974	0.993	0.998
	F81_339102	91378924	64344546	0.7042	83.52	0.998	0.946	0.986	0.996
ID87	F87B	92161766	91936755	0.9976	121.09	0.999	0.986	0.995	0.998
	F87_338185	63340212	63023403	0.995	79.4	0.999	0.948	0.987	0.997
	F87_342858	90936528	14460633	0.159	17.73	0.992	0.325	0.69	0.933
ID89	F89B	88663452	88441594	0.9975	114.78	0.999	0.984	0.995	0.998
	F89_342952	47363782	47146293	0.9954	56.51	0.998	0.859	0.959	0.99
	F89_349576	76085706	75489036	0.9922	99.74	0.999	0.977	0.995	0.998
ID92	F92B	90201066	89800618	0.9956	117.94	0.998	0.986	0.995	0.997
	F92_340410	66193770	65989636	0.9956	84.14	0.998	0.951	0.986	0.996
	F92_349476	89333752	52647882	0.9956	70.68	0.998	0.923	0.986	0.996
ID107	F107B	90753110	90498551	0.9972	116.97	0.999	0.982	0.995	0.998
	F107	95247332	95023589	0.9977	121.63	0.999	0.982	0.995	0.998
	F107_361273	94129522	93065041	0.9887	120.3	0.999	0.989	0.997	0.999
ID109	F109B	97879654	97646554	0.9976	124.02	0.999	0.988	0.996	0.998
	F109_355745	70308598	70029775	0.996	94.58	0.999	0.961	0.99	0.997
	F109_361274	78239888	77467741	0.9901	98.58	0.999	0.972	0.993	0.998
ID125	F125B	83222494	83041983	0.9978	109.42	0.999	0.982	0.995	0.998
	F125	104703228	104360260	0.9967	133.77	0.999	0.988	0.996	0.998
	F125_374406	71162652	70333194	0.9883	74.77	0.999	0.937	0.985	0.997
ID133	F133B	97246196	97020073	0.9977	126.36	0.998	0.988	0.995	0.997
	F133	96489446	95980733	0.9947	122.13	0.998	0.981	0.993	0.997
	F133_380117	82874442	69988666	0.8445	98.68	0.998	0.955	0.99	0.997
ID134	F134B	91481300	91273245	0.9977	119.23	0.998	0.986	0.995	0.997
	F134_372248	61420182	60936418	0.9921	78.06	0.998	0.956	0.989	0.996
	F134_377885	70166424	54030502	0.77	76.1	0.998	0.936	0.988	0.997
ID143	F143B	93716512	93514778	0.9978	119.67	0.998	0.987	0.995	0.997
	F143	81285866	80649455	0.9922	104.67	0.998	0.981	0.994	0.997
	F143_380854	71585610	70758091	0.9884	91.71	0.998	0.975	0.993	0.997
ID144	F144B	103068306	102857827	0.998	137.11	0.999	0.99	0.996	0.998
	F144	103207904	102948613	0.9975	122.72	0.999	0.984	0.995	0.998
	F144_381878	70316154	70027580	0.9959	94.83	0.999	0.98	0.996	0.998
ID152	F152B	81274636	81077509	0.9976	106.38	0.999	0.979	0.995	0.998
	F152	77006788	76733700	0.9965	99.91	0.999	0.974	0.993	0.998
	F152_392156	86677344	83668294	0.9653	111.3	0.999	0.986	0.996	0.998
ID153	F153B	85670954	85486682	0.9978	113.52	0.998	0.985	0.995	0.997
	F153	93774826	93480893	0.9969	118.03	0.998	0.982	0.994	0.997
	F153_389088	67807482	67163719	0.9905	88.4	0.997	0.945	0.982	0.994
ID155	F155B	79601368	79353126	0.9969	105.99	0.999	0.982	0.995	0.998
	F155	78547270	78290438	0.9967	100.37	0.999	0.977	0.994	0.998
	F155_389375	71388614	71049922	0.9953	72.9	0.999	0.923	0.98	0.995
ID158	F158B	98454498	98260954	0.998	129.37	0.999	0.987	0.996	0.998
	F158_390103	82461542	74659414	0.9054	80.83	0.999	0.955	0.991	0.998
	F158_383742	75975052	75360696	0.9919	95.88	0.999	0.979	0.995	0.998
ID162	F162B	89832348	89620392	0.9976	118.29	0.998	0.985	0.994	0.997
	F162	96205854	95942637	0.9973	126.4	0.998	0.984	0.995	0.997
	F162_393372	82259594	74285061	0.9031	97.05	0.997	0.958	0.987	0.995
ID169	F169B	80441386	80266165	0.9978	104.86	0.999	0.98	0.994	0.998
	F169	77493850	77238775	0.9967	99.48	0.999	0.971	0.992	0.997
	F169_397574	82015496	78438169	0.9564	99.66	0.999	0.979	0.995	0.998
ID172	F172B	73952502	73633409	0.9957	99.46	0.999	0.977	0.994	0.998
	F172	103981790	103650589	0.9968	130.52	0.999	0.986	0.995	0.998
	F172_398229	77325584	58107828	0.7515	67.96	0.999	0.939	0.988	0.997
ID177	F177B	83387140	83173156	0.9974	109.75	0.999	0.981	0.995	0.998
	F177	108490654	108200477	0.9973	140.8	0.999	0.99	0.997	0.999
	F177_400241	85064046	83757172	0.9846	93.87	0.999	0.965	0.991	0.998

## Sheet: Table S6
Table S6. Comparison of mutation frequencies between TCGA and our tumor set
Gene name	Mutated samples in Our cohort	Our cohort SNV and Indel frequency	Mutated samples in TCGA	TCGA SNV and Indel frequency	Fisher's test p-value	FDR q-value
KRI1	11	0.392857	0	0	1.20538e-07	0.000186231
AURKC	9	0.321429	2	0.027027	0.000110288	0.127796
SOX9	7	0.25	1	0.0135135	0.000413721	0.3196
NFKBIZ	7	0.25	1	0.0135135	0.000413721	0.3196
CCDC168	5	0.178571	0	0	0.00117995	0.582846
KMT2D	5	0.178571	0	0	0.00117995	0.582846
TMEM106C	5	0.178571	0	0	0.00117995	0.582846
SPEG	6	0.214286	1	0.0135135	0.00157377	0.582846
TENM3	4	0.142857	0	0	0.00481813	0.582846
OTOG	4	0.142857	0	0	0.00481813	0.582846
RGS6	4	0.142857	0	0	0.00481813	0.582846
LAMA5	4	0.142857	0	0	0.00481813	0.582846
FRMPD3	4	0.142857	0	0	0.00481813	0.582846
SAFB	4	0.142857	0	0	0.00481813	0.582846
LMF1	4	0.142857	0	0	0.00481813	0.582846
WDR87	4	0.142857	0	0	0.00481813	0.582846
WDR1	4	0.142857	0	0	0.00481813	0.582846
AMER1	4	0.142857	0	0	0.00481813	0.582846
KIF1A	4	0.142857	0	0	0.00481813	0.582846
SCARF2	4	0.142857	0	0	0.00481813	0.582846
FHAD1	4	0.142857	0	0	0.00481813	0.582846
RBFOX3	4	0.142857	0	0	0.00481813	0.582846
DHCR7	4	0.142857	0	0	0.00481813	0.582846
PFKL	4	0.142857	0	0	0.00481813	0.582846
GAA	4	0.142857	0	0	0.00481813	0.582846
DTNA	5	0.178571	1	0.0135135	0.00568079	0.582846
PXK	5	0.178571	1	0.0135135	0.00568079	0.582846
ABI3BP	5	0.178571	1	0.0135135	0.00568079	0.582846
MSRB3	5	0.178571	1	0.0135135	0.00568079	0.582846
CBX4	5	0.178571	1	0.0135135	0.00568079	0.582846
BMP2K	5	0.178571	1	0.0135135	0.00568079	0.582846
GP2	5	0.178571	1	0.0135135	0.00568079	0.582846
NEB	7	0.25	4	0.0540541	0.00888853	0.582846
RASEF	5	0.178571	2	0.027027	0.0159483	0.582846
MIB2	3	0.107143	0	0	0.0190798	0.582846
RFX8	3	0.107143	0	0	0.0190798	0.582846
ALPP	3	0.107143	0	0	0.0190798	0.582846
ESPNL	3	0.107143	0	0	0.0190798	0.582846
ANKRD33B	3	0.107143	0	0	0.0190798	0.582846
CHN2	3	0.107143	0	0	0.0190798	0.582846
BAI1	3	0.107143	0	0	0.0190798	0.582846
MAPK15	3	0.107143	0	0	0.0190798	0.582846
ADAMTSL1	3	0.107143	0	0	0.0190798	0.582846
CFAP46	3	0.107143	0	0	0.0190798	0.582846
TPM1	3	0.107143	0	0	0.0190798	0.582846
WDR90	3	0.107143	0	0	0.0190798	0.582846
CACNA1H	3	0.107143	0	0	0.0190798	0.582846
CASKIN1	3	0.107143	0	0	0.0190798	0.582846
ABAT	3	0.107143	0	0	0.0190798	0.582846
TEKT3	3	0.107143	0	0	0.0190798	0.582846
ANKRD30B	3	0.107143	0	0	0.0190798	0.582846
MBP	3	0.107143	0	0	0.0190798	0.582846
XAB2	3	0.107143	0	0	0.0190798	0.582846
CCDC130	3	0.107143	0	0	0.0190798	0.582846
LILRB4	3	0.107143	0	0	0.0190798	0.582846
SSC5D	3	0.107143	0	0	0.0190798	0.582846
COL20A1	3	0.107143	0	0	0.0190798	0.582846
URB1	3	0.107143	0	0	0.0190798	0.582846
TOP3B	3	0.107143	0	0	0.0190798	0.582846
IGSF9B	3	0.107143	0	0	0.0190798	0.582846
MTNR1B	3	0.107143	0	0	0.0190798	0.582846
PAQR5	3	0.107143	0	0	0.0190798	0.582846
NACA	3	0.107143	0	0	0.0190798	0.582846
FOLH1	3	0.107143	0	0	0.0190798	0.582846
PPT1	3	0.107143	0	0	0.0190798	0.582846
SOX11	3	0.107143	0	0	0.0190798	0.582846
ZNF727	3	0.107143	0	0	0.0190798	0.582846
DDX54	3	0.107143	0	0	0.0190798	0.582846
DBT	3	0.107143	0	0	0.0190798	0.582846
SERF1B	3	0.107143	0	0	0.0190798	0.582846
PRR12	3	0.107143	0	0	0.0190798	0.582846
RXRA	3	0.107143	0	0	0.0190798	0.582846
SZT2	3	0.107143	0	0	0.0190798	0.582846
MUC19	3	0.107143	0	0	0.0190798	0.582846
FCHO1	3	0.107143	0	0	0.0190798	0.582846
PARP8	3	0.107143	0	0	0.0190798	0.582846
COL26A1	3	0.107143	0	0	0.0190798	0.582846
STRA8	3	0.107143	0	0	0.0190798	0.582846
CLEC4D	3	0.107143	0	0	0.0190798	0.582846
FOXP1	3	0.107143	0	0	0.0190798	0.582846
LOXHD1	3	0.107143	0	0	0.0190798	0.582846
LAPTM5	3	0.107143	0	0	0.0190798	0.582846
PTPRO	3	0.107143	0	0	0.0190798	0.582846
TSPAN32	3	0.107143	0	0	0.0190798	0.582846
ZNF865	3	0.107143	0	0	0.0190798	0.582846
SHANK3	3	0.107143	0	0	0.0190798	0.582846
FAM129B	3	0.107143	0	0	0.0190798	0.582846
NPR3	3	0.107143	0	0	0.0190798	0.582846
SLC2A11	3	0.107143	0	0	0.0190798	0.582846
ZFP36L2	3	0.107143	0	0	0.0190798	0.582846
HNRNPU	3	0.107143	0	0	0.0190798	0.582846
ZNF207	3	0.107143	0	0	0.0190798	0.582846
KIF26B	4	0.142857	1	0.0135135	0.0193708	0.582846
OBSL1	4	0.142857	1	0.0135135	0.0193708	0.582846
PDS5A	4	0.142857	1	0.0135135	0.0193708	0.582846
NPAT	4	0.142857	1	0.0135135	0.0193708	0.582846
SELPLG	4	0.142857	1	0.0135135	0.0193708	0.582846
IPO5	4	0.142857	1	0.0135135	0.0193708	0.582846
TRANK1	4	0.142857	1	0.0135135	0.0193708	0.582846
CDRT1	4	0.142857	1	0.0135135	0.0193708	0.582846
C12orf56	4	0.142857	1	0.0135135	0.0193708	0.582846
FSIP2	4	0.142857	1	0.0135135	0.0193708	0.582846
QKI	4	0.142857	1	0.0135135	0.0193708	0.582846
HDAC6	4	0.142857	1	0.0135135	0.0193708	0.582846
TCHH	6	0.214286	4	0.0540541	0.0243727	0.582846
HECW1	5	0.178571	3	0.0405405	0.0341057	0.582846
VPS13A	5	0.178571	3	0.0405405	0.0341057	0.582846
GRID2	4	0.142857	2	0.027027	0.046751	0.582846
CD109	4	0.142857	2	0.027027	0.046751	0.582846
DOCK8	4	0.142857	2	0.027027	0.046751	0.582846
GUCY1A2	4	0.142857	2	0.027027	0.046751	0.582846
MYO16	4	0.142857	2	0.027027	0.046751	0.582846
WWP2	4	0.142857	2	0.027027	0.046751	0.582846
GBF1	4	0.142857	2	0.027027	0.046751	0.582846
IFT140	4	0.142857	2	0.027027	0.046751	0.582846
NCOR1	4	0.142857	2	0.027027	0.046751	0.582846
GRM6	4	0.142857	2	0.027027	0.046751	0.582846
GABRG2	4	0.142857	2	0.027027	0.046751	0.582846
PTPN4	4	0.142857	2	0.027027	0.046751	0.582846
DNAH5	7	0.25	7	0.0945946	0.0553394	0.582846
HSPG2	3	0.107143	1	0.0135135	0.0618648	0.582846
TTF2	3	0.107143	1	0.0135135	0.0618648	0.582846
TFCP2L1	3	0.107143	1	0.0135135	0.0618648	0.582846
BAZ2B	3	0.107143	1	0.0135135	0.0618648	0.582846
EFHB	3	0.107143	1	0.0135135	0.0618648	0.582846
PNLDC1	3	0.107143	1	0.0135135	0.0618648	0.582846
TNRC18	3	0.107143	1	0.0135135	0.0618648	0.582846
COL1A2	3	0.107143	1	0.0135135	0.0618648	0.582846
OXR1	3	0.107143	1	0.0135135	0.0618648	0.582846
SCRIB	3	0.107143	1	0.0135135	0.0618648	0.582846
DNMBP	3	0.107143	1	0.0135135	0.0618648	0.582846
DNM1L	3	0.107143	1	0.0135135	0.0618648	0.582846
OS9	3	0.107143	1	0.0135135	0.0618648	0.582846
MYO1H	3	0.107143	1	0.0135135	0.0618648	0.582846
TBC1D26	3	0.107143	1	0.0135135	0.0618648	0.582846
DDX52	3	0.107143	1	0.0135135	0.0618648	0.582846
PTPRS	3	0.107143	1	0.0135135	0.0618648	0.582846
CPAMD8	3	0.107143	1	0.0135135	0.0618648	0.582846
MORC3	3	0.107143	1	0.0135135	0.0618648	0.582846
COL18A1	3	0.107143	1	0.0135135	0.0618648	0.582846
CNNM1	3	0.107143	1	0.0135135	0.0618648	0.582846
INTS1	3	0.107143	1	0.0135135	0.0618648	0.582846
DICER1	3	0.107143	1	0.0135135	0.0618648	0.582846
DCC	3	0.107143	1	0.0135135	0.0618648	0.582846
RC3H2	3	0.107143	1	0.0135135	0.0618648	0.582846
PCDHGB4	3	0.107143	1	0.0135135	0.0618648	0.582846
SIPA1L2	3	0.107143	1	0.0135135	0.0618648	0.582846
COL6A5	3	0.107143	1	0.0135135	0.0618648	0.582846
AP1G2	3	0.107143	1	0.0135135	0.0618648	0.582846
DGKB	3	0.107143	1	0.0135135	0.0618648	0.582846
CHST15	3	0.107143	1	0.0135135	0.0618648	0.582846
SHANK1	3	0.107143	1	0.0135135	0.0618648	0.582846
CHODL	3	0.107143	1	0.0135135	0.0618648	0.582846
IGFN1	3	0.107143	1	0.0135135	0.0618648	0.582846
FBXL7	3	0.107143	1	0.0135135	0.0618648	0.582846
NR6A1	3	0.107143	1	0.0135135	0.0618648	0.582846
LATS2	3	0.107143	1	0.0135135	0.0618648	0.582846
SCEL	3	0.107143	1	0.0135135	0.0618648	0.582846
NLGN2	3	0.107143	1	0.0135135	0.0618648	0.582846
ZBBX	3	0.107143	1	0.0135135	0.0618648	0.582846
PLXNC1	3	0.107143	1	0.0135135	0.0618648	0.582846
PPP3CB	3	0.107143	1	0.0135135	0.0618648	0.582846
GOLIM4	3	0.107143	1	0.0135135	0.0618648	0.582846
CDHR5	3	0.107143	1	0.0135135	0.0618648	0.582846
GRAMD1B	3	0.107143	1	0.0135135	0.0618648	0.582846
IGDCC4	3	0.107143	1	0.0135135	0.0618648	0.582846
SLC13A4	3	0.107143	1	0.0135135	0.0618648	0.582846
RBBP7	3	0.107143	1	0.0135135	0.0618648	0.582846
SNAP91	3	0.107143	1	0.0135135	0.0618648	0.582846
TNPO1	3	0.107143	1	0.0135135	0.0618648	0.582846
FGFR1OP	3	0.107143	1	0.0135135	0.0618648	0.582846
LTBP2	3	0.107143	1	0.0135135	0.0618648	0.582846
PPP1R13B	3	0.107143	1	0.0135135	0.0618648	0.582846
WASL	3	0.107143	1	0.0135135	0.0618648	0.582846
ZMIZ1	3	0.107143	1	0.0135135	0.0618648	0.582846
PCMT1	3	0.107143	1	0.0135135	0.0618648	0.582846
G3BP1	3	0.107143	1	0.0135135	0.0618648	0.582846
SYT17	3	0.107143	1	0.0135135	0.0618648	0.582846
RGS7BP	3	0.107143	1	0.0135135	0.0618648	0.582846
MORN1	2	0.0714286	0	0	0.0733838	0.582846
SH2D5	2	0.0714286	0	0	0.0733838	0.582846
COL16A1	2	0.0714286	0	0	0.0733838	0.582846
DDX1	2	0.0714286	0	0	0.0733838	0.582846
CGREF1	2	0.0714286	0	0	0.0733838	0.582846
REL	2	0.0714286	0	0	0.0733838	0.582846
HNMT	2	0.0714286	0	0	0.0733838	0.582846
RBM43	2	0.0714286	0	0	0.0733838	0.582846
LY75-CD302	2	0.0714286	0	0	0.0733838	0.582846
PER2	2	0.0714286	0	0	0.0733838	0.582846
COLQ	2	0.0714286	0	0	0.0733838	0.582846
NDST4	2	0.0714286	0	0	0.0733838	0.582846
XRCC4	2	0.0714286	0	0	0.0733838	0.582846
SLC6A7	2	0.0714286	0	0	0.0733838	0.582846
ZSCAN31	2	0.0714286	0	0	0.0733838	0.582846
PPP1R10	2	0.0714286	0	0	0.0733838	0.582846
ADAP1	2	0.0714286	0	0	0.0733838	0.582846
AMZ1	2	0.0714286	0	0	0.0733838	0.582846
CAMK2B	2	0.0714286	0	0	0.0733838	0.582846
GSAP	2	0.0714286	0	0	0.0733838	0.582846
CDK14	2	0.0714286	0	0	0.0733838	0.582846
GPR124	2	0.0714286	0	0	0.0733838	0.582846
PENK	2	0.0714286	0	0	0.0733838	0.582846
ATP6V1C1	2	0.0714286	0	0	0.0733838	0.582846
HHLA1	2	0.0714286	0	0	0.0733838	0.582846
RECQL4	2	0.0714286	0	0	0.0733838	0.582846
SPATA31C1	2	0.0714286	0	0	0.0733838	0.582846
ERCC6L2	2	0.0714286	0	0	0.0733838	0.582846
SLC2A6	2	0.0714286	0	0	0.0733838	0.582846
CCDC6	2	0.0714286	0	0	0.0733838	0.582846
ANO9	2	0.0714286	0	0	0.0733838	0.582846
PHRF1	2	0.0714286	0	0	0.0733838	0.582846
CCDC88B	2	0.0714286	0	0	0.0733838	0.582846
BRMS1	2	0.0714286	0	0	0.0733838	0.582846
ABCG4	2	0.0714286	0	0	0.0733838	0.582846
ADAMTS8	2	0.0714286	0	0	0.0733838	0.582846
DYRK2	2	0.0714286	0	0	0.0733838	0.582846
PROSER1	2	0.0714286	0	0	0.0733838	0.582846
ZFP36L1	2	0.0714286	0	0	0.0733838	0.582846
TNFAIP2	2	0.0714286	0	0	0.0733838	0.582846
ASPG	2	0.0714286	0	0	0.0733838	0.582846
NME4	2	0.0714286	0	0	0.0733838	0.582846
DECR2	2	0.0714286	0	0	0.0733838	0.582846
CCDC154	2	0.0714286	0	0	0.0733838	0.582846
PKD1	2	0.0714286	0	0	0.0733838	0.582846
BRD7	2	0.0714286	0	0	0.0733838	0.582846
BCO1	2	0.0714286	0	0	0.0733838	0.582846
GALNS	2	0.0714286	0	0	0.0733838	0.582846
RNF112	2	0.0714286	0	0	0.0733838	0.582846
JUP	2	0.0714286	0	0	0.0733838	0.582846
FAM171A2	2	0.0714286	0	0	0.0733838	0.582846
FDXR	2	0.0714286	0	0	0.0733838	0.582846
MGAT5B	2	0.0714286	0	0	0.0733838	0.582846
AATK	2	0.0714286	0	0	0.0733838	0.582846
ASPSCR1	2	0.0714286	0	0	0.0733838	0.582846
NAPG	2	0.0714286	0	0	0.0733838	0.582846
SBNO2	2	0.0714286	0	0	0.0733838	0.582846
AP3D1	2	0.0714286	0	0	0.0733838	0.582846
TYK2	2	0.0714286	0	0	0.0733838	0.582846
URI1	2	0.0714286	0	0	0.0733838	0.582846
C19orf40	2	0.0714286	0	0	0.0733838	0.582846
HAUS5	2	0.0714286	0	0	0.0733838	0.582846
PAPL	2	0.0714286	0	0	0.0733838	0.582846
CFAP61	2	0.0714286	0	0	0.0733838	0.582846
GZF1	2	0.0714286	0	0	0.0733838	0.582846
GNAS	2	0.0714286	0	0	0.0733838	0.582846
EEF1A2	2	0.0714286	0	0	0.0733838	0.582846
ADARB1	2	0.0714286	0	0	0.0733838	0.582846
TANGO2	2	0.0714286	0	0	0.0733838	0.582846
A4GALT	2	0.0714286	0	0	0.0733838	0.582846
DDX53	2	0.0714286	0	0	0.0733838	0.582846
SOX3	2	0.0714286	0	0	0.0733838	0.582846
CFAP74	2	0.0714286	0	0	0.0733838	0.582846
ITLN1	2	0.0714286	0	0	0.0733838	0.582846
NYAP2	2	0.0714286	0	0	0.0733838	0.582846
BBS9	2	0.0714286	0	0	0.0733838	0.582846
SDCBP	2	0.0714286	0	0	0.0733838	0.582846
CIAPIN1	2	0.0714286	0	0	0.0733838	0.582846
ERCC2	2	0.0714286	0	0	0.0733838	0.582846
ZAP70	2	0.0714286	0	0	0.0733838	0.582846
STARD5	2	0.0714286	0	0	0.0733838	0.582846
AGBL4	2	0.0714286	0	0	0.0733838	0.582846
EPC2	2	0.0714286	0	0	0.0733838	0.582846
ATIC	2	0.0714286	0	0	0.0733838	0.582846
PCDH1	2	0.0714286	0	0	0.0733838	0.582846
ABCA2	2	0.0714286	0	0	0.0733838	0.582846
SIX5	2	0.0714286	0	0	0.0733838	0.582846
FADS1	2	0.0714286	0	0	0.0733838	0.582846
DVL1	2	0.0714286	0	0	0.0733838	0.582846
CRIPAK	2	0.0714286	0	0	0.0733838	0.582846
ZGRF1	2	0.0714286	0	0	0.0733838	0.582846
NOL6	2	0.0714286	0	0	0.0733838	0.582846
PTPN3	2	0.0714286	0	0	0.0733838	0.582846
FKBP15	2	0.0714286	0	0	0.0733838	0.582846
GPR137	2	0.0714286	0	0	0.0733838	0.582846
PAH	2	0.0714286	0	0	0.0733838	0.582846
PRSS57	2	0.0714286	0	0	0.0733838	0.582846
AGRN	2	0.0714286	0	0	0.0733838	0.582846
RBMS1	2	0.0714286	0	0	0.0733838	0.582846
PRR21	2	0.0714286	0	0	0.0733838	0.582846
PACRGL	2	0.0714286	0	0	0.0733838	0.582846
SLC6A18	2	0.0714286	0	0	0.0733838	0.582846
TMEM67	2	0.0714286	0	0	0.0733838	0.582846
EEF1D	2	0.0714286	0	0	0.0733838	0.582846
TPP1	2	0.0714286	0	0	0.0733838	0.582846
GALNT18	2	0.0714286	0	0	0.0733838	0.582846
SYNE3	2	0.0714286	0	0	0.0733838	0.582846
TELO2	2	0.0714286	0	0	0.0733838	0.582846
DACT2	2	0.0714286	0	0	0.0733838	0.582846
MROH6	2	0.0714286	0	0	0.0733838	0.582846
OGFOD1	2	0.0714286	0	0	0.0733838	0.582846
BAP1	2	0.0714286	0	0	0.0733838	0.582846
GANAB	2	0.0714286	0	0	0.0733838	0.582846
RNF212B	2	0.0714286	0	0	0.0733838	0.582846
UBE2Q2	2	0.0714286	0	0	0.0733838	0.582846
PSTPIP1	2	0.0714286	0	0	0.0733838	0.582846
PER1	2	0.0714286	0	0	0.0733838	0.582846
KAT2A	2	0.0714286	0	0	0.0733838	0.582846
GPR142	2	0.0714286	0	0	0.0733838	0.582846
TMF1	2	0.0714286	0	0	0.0733838	0.582846
FGFR3	2	0.0714286	0	0	0.0733838	0.582846
JADE1	2	0.0714286	0	0	0.0733838	0.582846
JADE2	2	0.0714286	0	0	0.0733838	0.582846
KMT2C	2	0.0714286	0	0	0.0733838	0.582846
REEP4	2	0.0714286	0	0	0.0733838	0.582846
TMEM132C	2	0.0714286	0	0	0.0733838	0.582846
GOLGA3	2	0.0714286	0	0	0.0733838	0.582846
MTMR6	2	0.0714286	0	0	0.0733838	0.582846
VSTM2B	2	0.0714286	0	0	0.0733838	0.582846
TRAPPC12	2	0.0714286	0	0	0.0733838	0.582846
SLC11A1	2	0.0714286	0	0	0.0733838	0.582846
COPG1	2	0.0714286	0	0	0.0733838	0.582846
ZBTB21	2	0.0714286	0	0	0.0733838	0.582846
PCDH11Y	2	0.0714286	0	0	0.0733838	0.582846
PP2D1	2	0.0714286	0	0	0.0733838	0.582846
VARS	2	0.0714286	0	0	0.0733838	0.582846
CEP295	2	0.0714286	0	0	0.0733838	0.582846
SLAMF7	2	0.0714286	0	0	0.0733838	0.582846
KIAA2012	2	0.0714286	0	0	0.0733838	0.582846
CLDN18	2	0.0714286	0	0	0.0733838	0.582846
NSG1	2	0.0714286	0	0	0.0733838	0.582846
ZC3H3	2	0.0714286	0	0	0.0733838	0.582846
FRMD8	2	0.0714286	0	0	0.0733838	0.582846
SHISA9	2	0.0714286	0	0	0.0733838	0.582846
UBXN6	2	0.0714286	0	0	0.0733838	0.582846
SHOX	2	0.0714286	0	0	0.0733838	0.582846
LSG1	2	0.0714286	0	0	0.0733838	0.582846
XXYLT1	2	0.0714286	0	0	0.0733838	0.582846
SLC36A3	2	0.0714286	0	0	0.0733838	0.582846
TENM2	2	0.0714286	0	0	0.0733838	0.582846
ZNF503	2	0.0714286	0	0	0.0733838	0.582846
SLC22A24	2	0.0714286	0	0	0.0733838	0.582846
LTBP3	2	0.0714286	0	0	0.0733838	0.582846
FOXRED1	2	0.0714286	0	0	0.0733838	0.582846
GLYR1	2	0.0714286	0	0	0.0733838	0.582846
SULT1A1	2	0.0714286	0	0	0.0733838	0.582846
C16orf58	2	0.0714286	0	0	0.0733838	0.582846
GNAO1	2	0.0714286	0	0	0.0733838	0.582846
SNTB2	2	0.0714286	0	0	0.0733838	0.582846
RRP1	2	0.0714286	0	0	0.0733838	0.582846
TFE3	2	0.0714286	0	0	0.0733838	0.582846
GJB1	2	0.0714286	0	0	0.0733838	0.582846
LOC100129520	2	0.0714286	0	0	0.0733838	0.582846
HORMAD1	2	0.0714286	0	0	0.0733838	0.582846
SH3D19	2	0.0714286	0	0	0.0733838	0.582846
CYP2W1	2	0.0714286	0	0	0.0733838	0.582846
NMRK2	2	0.0714286	0	0	0.0733838	0.582846
ITPKC	2	0.0714286	0	0	0.0733838	0.582846
KIR2DL3	2	0.0714286	0	0	0.0733838	0.582846
DGCR14	2	0.0714286	0	0	0.0733838	0.582846
BAI2	2	0.0714286	0	0	0.0733838	0.582846
NRDE2	2	0.0714286	0	0	0.0733838	0.582846
ADSSL1	2	0.0714286	0	0	0.0733838	0.582846
KLHDC7A	2	0.0714286	0	0	0.0733838	0.582846
ERICH6	2	0.0714286	0	0	0.0733838	0.582846
CYP11B2	2	0.0714286	0	0	0.0733838	0.582846
PIDD1	2	0.0714286	0	0	0.0733838	0.582846
PRPF39	2	0.0714286	0	0	0.0733838	0.582846
PIGQ	2	0.0714286	0	0	0.0733838	0.582846
CCSER1	2	0.0714286	0	0	0.0733838	0.582846
CMA1	2	0.0714286	0	0	0.0733838	0.582846
EPB42	2	0.0714286	0	0	0.0733838	0.582846
FARSA	2	0.0714286	0	0	0.0733838	0.582846
CCDC38	2	0.0714286	0	0	0.0733838	0.582846
WIZ	2	0.0714286	0	0	0.0733838	0.582846
EVA1C	2	0.0714286	0	0	0.0733838	0.582846
EBF4	2	0.0714286	0	0	0.0733838	0.582846
NBPF9	2	0.0714286	0	0	0.0733838	0.582846
WDFY4	2	0.0714286	0	0	0.0733838	0.582846
GALNT16	2	0.0714286	0	0	0.0733838	0.582846
EVI5L	2	0.0714286	0	0	0.0733838	0.582846
HM13	2	0.0714286	0	0	0.0733838	0.582846
TACC3	2	0.0714286	0	0	0.0733838	0.582846
SLAIN2	2	0.0714286	0	0	0.0733838	0.582846
PTPRQ	2	0.0714286	0	0	0.0733838	0.582846
TDP1	2	0.0714286	0	0	0.0733838	0.582846
NPAS2	2	0.0714286	0	0	0.0733838	0.582846
TMEM184A	2	0.0714286	0	0	0.0733838	0.582846
EPPK1	2	0.0714286	0	0	0.0733838	0.582846
DNAH17	2	0.0714286	0	0	0.0733838	0.582846
MAST3	2	0.0714286	0	0	0.0733838	0.582846
FBL	2	0.0714286	0	0	0.0733838	0.582846
LRRC71	2	0.0714286	0	0	0.0733838	0.582846
SLC22A9	2	0.0714286	0	0	0.0733838	0.582846
FAM19A2	2	0.0714286	0	0	0.0733838	0.582846
NRBP1	2	0.0714286	0	0	0.0733838	0.582846
SLC29A3	2	0.0714286	0	0	0.0733838	0.582846
RNF34	2	0.0714286	0	0	0.0733838	0.582846
EFNA3	2	0.0714286	0	0	0.0733838	0.582846
NOS3	2	0.0714286	0	0	0.0733838	0.582846
SFTPA1	2	0.0714286	0	0	0.0733838	0.582846
TPRG1L	2	0.0714286	0	0	0.0733838	0.582846
AGO4	2	0.0714286	0	0	0.0733838	0.582846
FAM21C	2	0.0714286	0	0	0.0733838	0.582846
BRSK2	2	0.0714286	0	0	0.0733838	0.582846
GNB3	2	0.0714286	0	0	0.0733838	0.582846
LTK	2	0.0714286	0	0	0.0733838	0.582846
EMC7	2	0.0714286	0	0	0.0733838	0.582846
TAOK1	2	0.0714286	0	0	0.0733838	0.582846
MPC2	2	0.0714286	0	0	0.0733838	0.582846
CRCP	2	0.0714286	0	0	0.0733838	0.582846
VBP1	2	0.0714286	0	0	0.0733838	0.582846
TBP	2	0.0714286	0	0	0.0733838	0.582846
HTRA4	2	0.0714286	0	0	0.0733838	0.582846
PIP4K2B	2	0.0714286	0	0	0.0733838	0.582846
C22orf42	2	0.0714286	0	0	0.0733838	0.582846
TBXAS1	2	0.0714286	0	0	0.0733838	0.582846
MED31	2	0.0714286	0	0	0.0733838	0.582846
SAMM50	2	0.0714286	0	0	0.0733838	0.582846
IGFBP7	2	0.0714286	0	0	0.0733838	0.582846
C10orf126	2	0.0714286	0	0	0.0733838	0.582846
MFI2	2	0.0714286	0	0	0.0733838	0.582846
AP5Z1	2	0.0714286	0	0	0.0733838	0.582846
AKAP8L	2	0.0714286	0	0	0.0733838	0.582846
TTC39A	2	0.0714286	0	0	0.0733838	0.582846
TCAIM	2	0.0714286	0	0	0.0733838	0.582846
HLA-DQB2	2	0.0714286	0	0	0.0733838	0.582846
COL9A1	2	0.0714286	0	0	0.0733838	0.582846
EMC2	2	0.0714286	0	0	0.0733838	0.582846
CUTC	2	0.0714286	0	0	0.0733838	0.582846
CTDSP2	2	0.0714286	0	0	0.0733838	0.582846
UQCC1	2	0.0714286	0	0	0.0733838	0.582846
PPP1R21	2	0.0714286	0	0	0.0733838	0.582846
GALC	2	0.0714286	0	0	0.0733838	0.582846
CFAP36	2	0.0714286	0	0	0.0733838	0.582846
PRKAG1	2	0.0714286	0	0	0.0733838	0.582846
DEFB124	2	0.0714286	0	0	0.0733838	0.582846
TPBGL	2	0.0714286	0	0	0.0733838	0.582846
TTLL5	2	0.0714286	0	0	0.0733838	0.582846
HLA-DQA1	2	0.0714286	0	0	0.0733838	0.582846
IKZF2	2	0.0714286	0	0	0.0733838	0.582846
CAMKMT	2	0.0714286	0	0	0.0733838	0.582846
PCNXL4	2	0.0714286	0	0	0.0733838	0.582846
BCKDHB	2	0.0714286	0	0	0.0733838	0.582846
PEX7	2	0.0714286	0	0	0.0733838	0.582846
CAPN15	2	0.0714286	0	0	0.0733838	0.582846
TANGO6	2	0.0714286	0	0	0.0733838	0.582846
NOL4L	2	0.0714286	0	0	0.0733838	0.582846
CHDC2	2	0.0714286	0	0	0.0733838	0.582846
NBAS	4	0.142857	3	0.0405405	0.0878211	0.582846
COL22A1	4	0.142857	3	0.0405405	0.0878211	0.582846
TRPM6	4	0.142857	3	0.0405405	0.0878211	0.582846
COL27A1	4	0.142857	3	0.0405405	0.0878211	0.582846
FBN3	4	0.142857	3	0.0405405	0.0878211	0.582846
BCOR	4	0.142857	3	0.0405405	0.0878211	0.582846
AFF3	4	0.142857	3	0.0405405	0.0878211	0.582846
ADAMTS3	4	0.142857	3	0.0405405	0.0878211	0.582846
MYPN	4	0.142857	3	0.0405405	0.0878211	0.582846
PKD1L1	5	0.178571	4	0.0540541	0.10979	0.582846
ATP2B2	5	0.178571	4	0.0540541	0.10979	0.582846
SMC4	3	0.107143	2	0.027027	0.125606	0.582846
CCDC110	3	0.107143	2	0.027027	0.125606	0.582846
PACRG	3	0.107143	2	0.027027	0.125606	0.582846
CLEC16A	3	0.107143	2	0.027027	0.125606	0.582846
KCNG4	3	0.107143	2	0.027027	0.125606	0.582846
MAP3K10	3	0.107143	2	0.027027	0.125606	0.582846
TMC2	3	0.107143	2	0.027027	0.125606	0.582846
CUL7	3	0.107143	2	0.027027	0.125606	0.582846
NPSR1	3	0.107143	2	0.027027	0.125606	0.582846
CALN1	3	0.107143	2	0.027027	0.125606	0.582846
SSPO	3	0.107143	2	0.027027	0.125606	0.582846
VWA3A	3	0.107143	2	0.027027	0.125606	0.582846
NCAM1	3	0.107143	2	0.027027	0.125606	0.582846
EP400	3	0.107143	2	0.027027	0.125606	0.582846
MYO15A	3	0.107143	2	0.027027	0.125606	0.582846
OTOF	3	0.107143	2	0.027027	0.125606	0.582846
PPP2R2B	3	0.107143	2	0.027027	0.125606	0.582846
NAA25	3	0.107143	2	0.027027	0.125606	0.582846
ATG2B	3	0.107143	2	0.027027	0.125606	0.582846
ABCA3	3	0.107143	2	0.027027	0.125606	0.582846
ZNF536	3	0.107143	2	0.027027	0.125606	0.582846
ABCC9	3	0.107143	2	0.027027	0.125606	0.582846
MYH7B	3	0.107143	2	0.027027	0.125606	0.582846
RP1L1	3	0.107143	2	0.027027	0.125606	0.582846
ATP8A2	3	0.107143	2	0.027027	0.125606	0.582846
MAST4	3	0.107143	2	0.027027	0.125606	0.582846
RABGAP1L	3	0.107143	2	0.027027	0.125606	0.582846
KCNC2	3	0.107143	2	0.027027	0.125606	0.582846
TRAPPC9	3	0.107143	2	0.027027	0.125606	0.582846
FAM90A1	3	0.107143	2	0.027027	0.125606	0.582846
FAM13A	3	0.107143	2	0.027027	0.125606	0.582846
XIRP2	5	0.178571	5	0.0675676	0.132424	0.582846
NRXN1	5	0.178571	5	0.0675676	0.132424	0.582846
TMEM132D	5	0.178571	6	0.0810811	0.168612	0.582846
RAP1GAP	2	0.0714286	1	0.0135135	0.181992	0.582846
SPOCD1	2	0.0714286	1	0.0135135	0.181992	0.582846
DNTTIP2	2	0.0714286	1	0.0135135	0.181992	0.582846
OR10J3	2	0.0714286	1	0.0135135	0.181992	0.582846
LMX1A	2	0.0714286	1	0.0135135	0.181992	0.582846
DCAF6	2	0.0714286	1	0.0135135	0.181992	0.582846
LGR6	2	0.0714286	1	0.0135135	0.181992	0.582846
DNAH14	2	0.0714286	1	0.0135135	0.181992	0.582846
FAM179A	2	0.0714286	1	0.0135135	0.181992	0.582846
PELI1	2	0.0714286	1	0.0135135	0.181992	0.582846
LRRTM4	2	0.0714286	1	0.0135135	0.181992	0.582846
MYO3B	2	0.0714286	1	0.0135135	0.181992	0.582846
AOX1	2	0.0714286	1	0.0135135	0.181992	0.582846
COL4A4	2	0.0714286	1	0.0135135	0.181992	0.582846
ANO7	2	0.0714286	1	0.0135135	0.181992	0.582846
RARB	2	0.0714286	1	0.0135135	0.181992	0.582846
FLNB	2	0.0714286	1	0.0135135	0.181992	0.582846
ZFYVE28	2	0.0714286	1	0.0135135	0.181992	0.582846
OTUD4	2	0.0714286	1	0.0135135	0.181992	0.582846
GLRA3	2	0.0714286	1	0.0135135	0.181992	0.582846
ITGA2	2	0.0714286	1	0.0135135	0.181992	0.582846
CEP120	2	0.0714286	1	0.0135135	0.181992	0.582846
GET4	2	0.0714286	1	0.0135135	0.181992	0.582846
CCZ1	2	0.0714286	1	0.0135135	0.181992	0.582846
COL28A1	2	0.0714286	1	0.0135135	0.181992	0.582846
NRCAM	2	0.0714286	1	0.0135135	0.181992	0.582846
CTNNAL1	2	0.0714286	1	0.0135135	0.181992	0.582846
GLRX3	2	0.0714286	1	0.0135135	0.181992	0.582846
ATL3	2	0.0714286	1	0.0135135	0.181992	0.582846
PLCB3	2	0.0714286	1	0.0135135	0.181992	0.582846
CLPB	2	0.0714286	1	0.0135135	0.181992	0.582846
PHLDB1	2	0.0714286	1	0.0135135	0.181992	0.582846
C12orf54	2	0.0714286	1	0.0135135	0.181992	0.582846
BAZ2A	2	0.0714286	1	0.0135135	0.181992	0.582846
SLC26A10	2	0.0714286	1	0.0135135	0.181992	0.582846
GLIPR1	2	0.0714286	1	0.0135135	0.181992	0.582846
ACACB	2	0.0714286	1	0.0135135	0.181992	0.582846
TRPV4	2	0.0714286	1	0.0135135	0.181992	0.582846
ULK1	2	0.0714286	1	0.0135135	0.181992	0.582846
ZFYVE1	2	0.0714286	1	0.0135135	0.181992	0.582846
RIN3	2	0.0714286	1	0.0135135	0.181992	0.582846
MNS1	2	0.0714286	1	0.0135135	0.181992	0.582846
MLST8	2	0.0714286	1	0.0135135	0.181992	0.582846
CDH11	2	0.0714286	1	0.0135135	0.181992	0.582846
GLG1	2	0.0714286	1	0.0135135	0.181992	0.582846
ZNF469	2	0.0714286	1	0.0135135	0.181992	0.582846
ARSG	2	0.0714286	1	0.0135135	0.181992	0.582846
CD300C	2	0.0714286	1	0.0135135	0.181992	0.582846
STAP2	2	0.0714286	1	0.0135135	0.181992	0.582846
VAV1	2	0.0714286	1	0.0135135	0.181992	0.582846
ZNF257	2	0.0714286	1	0.0135135	0.181992	0.582846
AKT2	2	0.0714286	1	0.0135135	0.181992	0.582846
RTN2	2	0.0714286	1	0.0135135	0.181992	0.582846
ZNF419	2	0.0714286	1	0.0135135	0.181992	0.582846
TGM6	2	0.0714286	1	0.0135135	0.181992	0.582846
RALGAPA2	2	0.0714286	1	0.0135135	0.181992	0.582846
MAPRE1	2	0.0714286	1	0.0135135	0.181992	0.582846
RBM39	2	0.0714286	1	0.0135135	0.181992	0.582846
GPR64	2	0.0714286	1	0.0135135	0.181992	0.582846
NR0B1	2	0.0714286	1	0.0135135	0.181992	0.582846
SEPT6	2	0.0714286	1	0.0135135	0.181992	0.582846
HHIPL2	2	0.0714286	1	0.0135135	0.181992	0.582846
BCL11A	2	0.0714286	1	0.0135135	0.181992	0.582846
SPHKAP	2	0.0714286	1	0.0135135	0.181992	0.582846
STAB1	2	0.0714286	1	0.0135135	0.181992	0.582846
CPEB4	2	0.0714286	1	0.0135135	0.181992	0.582846
SORBS3	2	0.0714286	1	0.0135135	0.181992	0.582846
C9orf117	2	0.0714286	1	0.0135135	0.181992	0.582846
CAPRIN1	2	0.0714286	1	0.0135135	0.181992	0.582846
BANP	2	0.0714286	1	0.0135135	0.181992	0.582846
MTMR4	2	0.0714286	1	0.0135135	0.181992	0.582846
GABRQ	2	0.0714286	1	0.0135135	0.181992	0.582846
ARHGAP26	2	0.0714286	1	0.0135135	0.181992	0.582846
SND1	2	0.0714286	1	0.0135135	0.181992	0.582846
OR5J2	2	0.0714286	1	0.0135135	0.181992	0.582846
RNFT2	2	0.0714286	1	0.0135135	0.181992	0.582846
BAZ1A	2	0.0714286	1	0.0135135	0.181992	0.582846
ATP1A2	2	0.0714286	1	0.0135135	0.181992	0.582846
SI	2	0.0714286	1	0.0135135	0.181992	0.582846
CNTNAP4	2	0.0714286	1	0.0135135	0.181992	0.582846
RAI1	2	0.0714286	1	0.0135135	0.181992	0.582846
RGL3	2	0.0714286	1	0.0135135	0.181992	0.582846
ANKLE1	2	0.0714286	1	0.0135135	0.181992	0.582846
SLC5A6	2	0.0714286	1	0.0135135	0.181992	0.582846
ST6GAL2	2	0.0714286	1	0.0135135	0.181992	0.582846
TXLNB	2	0.0714286	1	0.0135135	0.181992	0.582846
ARHGEF10	2	0.0714286	1	0.0135135	0.181992	0.582846
KIF26A	2	0.0714286	1	0.0135135	0.181992	0.582846
MYO19	2	0.0714286	1	0.0135135	0.181992	0.582846
SMCHD1	2	0.0714286	1	0.0135135	0.181992	0.582846
PDE4D	2	0.0714286	1	0.0135135	0.181992	0.582846
DPYSL3	2	0.0714286	1	0.0135135	0.181992	0.582846
LRRC16A	2	0.0714286	1	0.0135135	0.181992	0.582846
SKIV2L	2	0.0714286	1	0.0135135	0.181992	0.582846
HTR7	2	0.0714286	1	0.0135135	0.181992	0.582846
MMP10	2	0.0714286	1	0.0135135	0.181992	0.582846
INF2	2	0.0714286	1	0.0135135	0.181992	0.582846
GRIN2C	2	0.0714286	1	0.0135135	0.181992	0.582846
EPHA10	2	0.0714286	1	0.0135135	0.181992	0.582846
MAGI3	2	0.0714286	1	0.0135135	0.181992	0.582846
HIBCH	2	0.0714286	1	0.0135135	0.181992	0.582846
CHSY3	2	0.0714286	1	0.0135135	0.181992	0.582846
SLC38A10	2	0.0714286	1	0.0135135	0.181992	0.582846
NFATC1	2	0.0714286	1	0.0135135	0.181992	0.582846
CRTC1	2	0.0714286	1	0.0135135	0.181992	0.582846
APLP1	2	0.0714286	1	0.0135135	0.181992	0.582846
KCNJ3	2	0.0714286	1	0.0135135	0.181992	0.582846
COL19A1	2	0.0714286	1	0.0135135	0.181992	0.582846
CDC42BPG	2	0.0714286	1	0.0135135	0.181992	0.582846
MAPK8IP3	2	0.0714286	1	0.0135135	0.181992	0.582846
MYLPF	2	0.0714286	1	0.0135135	0.181992	0.582846
BAIAP2	2	0.0714286	1	0.0135135	0.181992	0.582846
AGAP1	2	0.0714286	1	0.0135135	0.181992	0.582846
SCLT1	2	0.0714286	1	0.0135135	0.181992	0.582846
HS3ST5	2	0.0714286	1	0.0135135	0.181992	0.582846
HSPA14	2	0.0714286	1	0.0135135	0.181992	0.582846
FAM13C	2	0.0714286	1	0.0135135	0.181992	0.582846
MYOF	2	0.0714286	1	0.0135135	0.181992	0.582846
STX3	2	0.0714286	1	0.0135135	0.181992	0.582846
KLRC3	2	0.0714286	1	0.0135135	0.181992	0.582846
PDZRN4	2	0.0714286	1	0.0135135	0.181992	0.582846
ISM2	2	0.0714286	1	0.0135135	0.181992	0.582846
AXL	2	0.0714286	1	0.0135135	0.181992	0.582846
REM1	2	0.0714286	1	0.0135135	0.181992	0.582846
CDK11B	2	0.0714286	1	0.0135135	0.181992	0.582846
PTCD3	2	0.0714286	1	0.0135135	0.181992	0.582846
TMPRSS11D	2	0.0714286	1	0.0135135	0.181992	0.582846
DGKZ	2	0.0714286	1	0.0135135	0.181992	0.582846
CPT1A	2	0.0714286	1	0.0135135	0.181992	0.582846
ACIN1	2	0.0714286	1	0.0135135	0.181992	0.582846
NDN	2	0.0714286	1	0.0135135	0.181992	0.582846
ALPK2	2	0.0714286	1	0.0135135	0.181992	0.582846
EHD2	2	0.0714286	1	0.0135135	0.181992	0.582846
COL6A2	2	0.0714286	1	0.0135135	0.181992	0.582846
HSD17B8	2	0.0714286	1	0.0135135	0.181992	0.582846
TMEM132A	2	0.0714286	1	0.0135135	0.181992	0.582846
LCA5L	2	0.0714286	1	0.0135135	0.181992	0.582846
STXBP5L	2	0.0714286	1	0.0135135	0.181992	0.582846
STK32A	2	0.0714286	1	0.0135135	0.181992	0.582846
PLEC	2	0.0714286	1	0.0135135	0.181992	0.582846
C12orf50	2	0.0714286	1	0.0135135	0.181992	0.582846
VSIG10	2	0.0714286	1	0.0135135	0.181992	0.582846
VPS53	2	0.0714286	1	0.0135135	0.181992	0.582846
MIER2	2	0.0714286	1	0.0135135	0.181992	0.582846
C19orf26	2	0.0714286	1	0.0135135	0.181992	0.582846
RFX2	2	0.0714286	1	0.0135135	0.181992	0.582846
COX4I2	2	0.0714286	1	0.0135135	0.181992	0.582846
SLC12A5	2	0.0714286	1	0.0135135	0.181992	0.582846
TTC38	2	0.0714286	1	0.0135135	0.181992	0.582846
NUCKS1	2	0.0714286	1	0.0135135	0.181992	0.582846
RSAD2	2	0.0714286	1	0.0135135	0.181992	0.582846
RUFY1	2	0.0714286	1	0.0135135	0.181992	0.582846
GRK5	2	0.0714286	1	0.0135135	0.181992	0.582846
FZD10	2	0.0714286	1	0.0135135	0.181992	0.582846
SFSWAP	2	0.0714286	1	0.0135135	0.181992	0.582846
TMCO3	2	0.0714286	1	0.0135135	0.181992	0.582846
APBA2	2	0.0714286	1	0.0135135	0.181992	0.582846
SNX29	2	0.0714286	1	0.0135135	0.181992	0.582846
CNGB1	2	0.0714286	1	0.0135135	0.181992	0.582846
COL5A3	2	0.0714286	1	0.0135135	0.181992	0.582846
KIRREL2	2	0.0714286	1	0.0135135	0.181992	0.582846
ITSN1	2	0.0714286	1	0.0135135	0.181992	0.582846
CD99	2	0.0714286	1	0.0135135	0.181992	0.582846
CDK13	2	0.0714286	1	0.0135135	0.181992	0.582846
ZNF365	2	0.0714286	1	0.0135135	0.181992	0.582846
P2RX2	2	0.0714286	1	0.0135135	0.181992	0.582846
CCDC40	2	0.0714286	1	0.0135135	0.181992	0.582846
ETS2	2	0.0714286	1	0.0135135	0.181992	0.582846
RAB40AL	2	0.0714286	1	0.0135135	0.181992	0.582846
PINK1	2	0.0714286	1	0.0135135	0.181992	0.582846
CGN	2	0.0714286	1	0.0135135	0.181992	0.582846
MYO7A	2	0.0714286	1	0.0135135	0.181992	0.582846
CATSPER2	2	0.0714286	1	0.0135135	0.181992	0.582846
CBS	2	0.0714286	1	0.0135135	0.181992	0.582846
TRIM36	2	0.0714286	1	0.0135135	0.181992	0.582846
ANKS1A	2	0.0714286	1	0.0135135	0.181992	0.582846
CALU	2	0.0714286	1	0.0135135	0.181992	0.582846
TRIM3	2	0.0714286	1	0.0135135	0.181992	0.582846
MAP1A	2	0.0714286	1	0.0135135	0.181992	0.582846
ATP2B3	2	0.0714286	1	0.0135135	0.181992	0.582846
GON4L	2	0.0714286	1	0.0135135	0.181992	0.582846
WWC2	2	0.0714286	1	0.0135135	0.181992	0.582846
CDKAL1	2	0.0714286	1	0.0135135	0.181992	0.582846
MMP8	2	0.0714286	1	0.0135135	0.181992	0.582846
L2HGDH	2	0.0714286	1	0.0135135	0.181992	0.582846
MAEL	2	0.0714286	1	0.0135135	0.181992	0.582846
WBP1	2	0.0714286	1	0.0135135	0.181992	0.582846
GYPB	2	0.0714286	1	0.0135135	0.181992	0.582846
DCAF12	2	0.0714286	1	0.0135135	0.181992	0.582846
ROR2	2	0.0714286	1	0.0135135	0.181992	0.582846
NUMA1	2	0.0714286	1	0.0135135	0.181992	0.582846
SLC45A1	2	0.0714286	1	0.0135135	0.181992	0.582846
KIF15	2	0.0714286	1	0.0135135	0.181992	0.582846
PTPN23	2	0.0714286	1	0.0135135	0.181992	0.582846
SLC12A1	2	0.0714286	1	0.0135135	0.181992	0.582846
SLX4	2	0.0714286	1	0.0135135	0.181992	0.582846
RNF157	2	0.0714286	1	0.0135135	0.181992	0.582846
USP11	2	0.0714286	1	0.0135135	0.181992	0.582846
SEC16B	2	0.0714286	1	0.0135135	0.181992	0.582846
OPA1	2	0.0714286	1	0.0135135	0.181992	0.582846
NRP1	2	0.0714286	1	0.0135135	0.181992	0.582846
NCOR2	2	0.0714286	1	0.0135135	0.181992	0.582846
GLIS1	2	0.0714286	1	0.0135135	0.181992	0.582846
PCDH7	2	0.0714286	1	0.0135135	0.181992	0.582846
PRKAR2B	2	0.0714286	1	0.0135135	0.181992	0.582846
NCAPD3	2	0.0714286	1	0.0135135	0.181992	0.582846
PTK2B	2	0.0714286	1	0.0135135	0.181992	0.582846
ARHGEF7	2	0.0714286	1	0.0135135	0.181992	0.582846
GATA3	2	0.0714286	1	0.0135135	0.181992	0.582846
DNAH12	2	0.0714286	1	0.0135135	0.181992	0.582846
PSMA6	2	0.0714286	1	0.0135135	0.181992	0.582846
PLA2G4E	2	0.0714286	1	0.0135135	0.181992	0.582846
CDKL3	2	0.0714286	1	0.0135135	0.181992	0.582846
PLK4	2	0.0714286	1	0.0135135	0.181992	0.582846
FBXO9	2	0.0714286	1	0.0135135	0.181992	0.582846
TPK1	2	0.0714286	1	0.0135135	0.181992	0.582846
DLGAP4	2	0.0714286	1	0.0135135	0.181992	0.582846
RNGTT	2	0.0714286	1	0.0135135	0.181992	0.582846
FANCL	2	0.0714286	1	0.0135135	0.181992	0.582846
ITGA9	2	0.0714286	1	0.0135135	0.181992	0.582846
PI15	2	0.0714286	1	0.0135135	0.181992	0.582846
DNA2	2	0.0714286	1	0.0135135	0.181992	0.582846
ECD	2	0.0714286	1	0.0135135	0.181992	0.582846
NEDD1	2	0.0714286	1	0.0135135	0.181992	0.582846
USP30	2	0.0714286	1	0.0135135	0.181992	0.582846
RNF10	2	0.0714286	1	0.0135135	0.181992	0.582846
HOXD8	2	0.0714286	1	0.0135135	0.181992	0.582846
ACSL6	2	0.0714286	1	0.0135135	0.181992	0.582846
CEP57	2	0.0714286	1	0.0135135	0.181992	0.582846
TRPM8	2	0.0714286	1	0.0135135	0.181992	0.582846
OPN4	2	0.0714286	1	0.0135135	0.181992	0.582846
CTTN	2	0.0714286	1	0.0135135	0.181992	0.582846
TWF1	2	0.0714286	1	0.0135135	0.181992	0.582846
TTBK2	2	0.0714286	1	0.0135135	0.181992	0.582846
ITPRIPL1	2	0.0714286	1	0.0135135	0.181992	0.582846
VWA3B	2	0.0714286	1	0.0135135	0.181992	0.582846
ITGA6	2	0.0714286	1	0.0135135	0.181992	0.582846
CHMP5	2	0.0714286	1	0.0135135	0.181992	0.582846
PARP11	2	0.0714286	1	0.0135135	0.181992	0.582846
TBL1X	2	0.0714286	1	0.0135135	0.181992	0.582846
ZDHHC15	2	0.0714286	1	0.0135135	0.181992	0.582846
MRC1	2	0.0714286	1	0.0135135	0.181992	0.582846
RCOR1	2	0.0714286	1	0.0135135	0.181992	0.582846
MTMR3	2	0.0714286	1	0.0135135	0.181992	0.582846
NQO2	2	0.0714286	1	0.0135135	0.181992	0.582846
ESYT3	2	0.0714286	1	0.0135135	0.181992	0.582846
RYR2	6	0.214286	8	0.108108	0.20012	0.582846
PIK3C2B	4	0.142857	4	0.0540541	0.210263	0.582846
SCN3A	4	0.142857	4	0.0540541	0.210263	0.582846
ABCA12	4	0.142857	4	0.0540541	0.210263	0.582846
LAMA1	4	0.142857	4	0.0540541	0.210263	0.582846
ABCA13	4	0.142857	4	0.0540541	0.210263	0.582846
NAV3	4	0.142857	4	0.0540541	0.210263	0.582846
CACNA1E	4	0.142857	4	0.0540541	0.210263	0.582846
DNAJC13	4	0.142857	4	0.0540541	0.210263	0.582846
ARID1A	4	0.142857	5	0.0675676	0.253793	0.582846
PCLO	4	0.142857	5	0.0675676	0.253793	0.582846
RB1CC1	4	0.142857	5	0.0675676	0.253793	0.582846
RYR3	4	0.142857	5	0.0675676	0.253793	0.582846
NRAS	4	0.142857	5	0.0675676	0.253793	0.582846
MMEL1	1	0.0357143	0	0	0.27451	0.582846
WRAP73	1	0.0357143	0	0	0.27451	0.582846
TMEM51	1	0.0357143	0	0	0.27451	0.582846
HSPB7	1	0.0357143	0	0	0.27451	0.582846
MINOS1-NBL1	1	0.0357143	0	0	0.27451	0.582846
SMPDL3B	1	0.0357143	0	0	0.27451	0.582846
PTAFR	1	0.0357143	0	0	0.27451	0.582846
EIF3I	1	0.0357143	0	0	0.27451	0.582846
DNAJC6	1	0.0357143	0	0	0.27451	0.582846
ERICH3	1	0.0357143	0	0	0.27451	0.582846
LCE5A	1	0.0357143	0	0	0.27451	0.582846
CRCT1	1	0.0357143	0	0	0.27451	0.582846
UFC1	1	0.0357143	0	0	0.27451	0.582846
TNFSF18	1	0.0357143	0	0	0.27451	0.582846
AXDND1	1	0.0357143	0	0	0.27451	0.582846
LAMB3	1	0.0357143	0	0	0.27451	0.582846
OR13G1	1	0.0357143	0	0	0.27451	0.582846
OR2AK2	1	0.0357143	0	0	0.27451	0.582846
OR2T3	1	0.0357143	0	0	0.27451	0.582846
SH3YL1	1	0.0357143	0	0	0.27451	0.582846
ACP1	1	0.0357143	0	0	0.27451	0.582846
ASAP2	1	0.0357143	0	0	0.27451	0.582846
TAF1B	1	0.0357143	0	0	0.27451	0.582846
RRM2	1	0.0357143	0	0	0.27451	0.582846
DRC1	1	0.0357143	0	0	0.27451	0.582846
RMDN2	1	0.0357143	0	0	0.27451	0.582846
EML4	1	0.0357143	0	0	0.27451	0.582846
COX7A2L	1	0.0357143	0	0	0.27451	0.582846
GTF2A1L	1	0.0357143	0	0	0.27451	0.582846
PCYOX1	1	0.0357143	0	0	0.27451	0.582846
ACTG2	1	0.0357143	0	0	0.27451	0.582846
NMS	1	0.0357143	0	0	0.27451	0.582846
IL1A	1	0.0357143	0	0	0.27451	0.582846
C1QL2	1	0.0357143	0	0	0.27451	0.582846
LIMS2	1	0.0357143	0	0	0.27451	0.582846
TMEM163	1	0.0357143	0	0	0.27451	0.582846
MAP3K19	1	0.0357143	0	0	0.27451	0.582846
CD302	1	0.0357143	0	0	0.27451	0.582846
BBS5	1	0.0357143	0	0	0.27451	0.582846
CASP8	1	0.0357143	0	0	0.27451	0.582846
CPO	1	0.0357143	0	0	0.27451	0.582846
RUFY4	1	0.0357143	0	0	0.27451	0.582846
SP100	1	0.0357143	0	0	0.27451	0.582846
ALPI	1	0.0357143	0	0	0.27451	0.582846
NEU2	1	0.0357143	0	0	0.27451	0.582846
AQP12A	1	0.0357143	0	0	0.27451	0.582846
C2orf54	1	0.0357143	0	0	0.27451	0.582846
ATG4B	1	0.0357143	0	0	0.27451	0.582846
D2HGDH	1	0.0357143	0	0	0.27451	0.582846
ZNF860	1	0.0357143	0	0	0.27451	0.582846
ATRIP	1	0.0357143	0	0	0.27451	0.582846
GPX1	1	0.0357143	0	0	0.27451	0.582846
HYAL3	1	0.0357143	0	0	0.27451	0.582846
CISH	1	0.0357143	0	0	0.27451	0.582846
DCP1A	1	0.0357143	0	0	0.27451	0.582846
SLC25A26	1	0.0357143	0	0	0.27451	0.582846
EOGT	1	0.0357143	0	0	0.27451	0.582846
COX17	1	0.0357143	0	0	0.27451	0.582846
PLXNA1	1	0.0357143	0	0	0.27451	0.582846
FXR1	1	0.0357143	0	0	0.27451	0.582846
DNAJB11	1	0.0357143	0	0	0.27451	0.582846
CCDC149	1	0.0357143	0	0	0.27451	0.582846
DCUN1D4	1	0.0357143	0	0	0.27451	0.582846
CISD2	1	0.0357143	0	0	0.27451	0.582846
SLC9B2	1	0.0357143	0	0	0.27451	0.582846
CFAP97	1	0.0357143	0	0	0.27451	0.582846
NKD2	1	0.0357143	0	0	0.27451	0.582846
PPAP2A	1	0.0357143	0	0	0.27451	0.582846
DEPDC1B	1	0.0357143	0	0	0.27451	0.582846
UTP15	1	0.0357143	0	0	0.27451	0.582846
CXXC5	1	0.0357143	0	0	0.27451	0.582846
ZNF879	1	0.0357143	0	0	0.27451	0.582846
BTNL8	1	0.0357143	0	0	0.27451	0.582846
ADTRP	1	0.0357143	0	0	0.27451	0.582846
RNF144B	1	0.0357143	0	0	0.27451	0.582846
HDGFL1	1	0.0357143	0	0	0.27451	0.582846
HIST1H4K	1	0.0357143	0	0	0.27451	0.582846
ZSCAN12	1	0.0357143	0	0	0.27451	0.582846
MUC22	1	0.0357143	0	0	0.27451	0.582846
HLA-B	1	0.0357143	0	0	0.27451	0.582846
RING1	1	0.0357143	0	0	0.27451	0.582846
SPATS1	1	0.0357143	0	0	0.27451	0.582846
UBE3D	1	0.0357143	0	0	0.27451	0.582846
TBC1D32	1	0.0357143	0	0	0.27451	0.582846
CITED2	1	0.0357143	0	0	0.27451	0.582846
ADGB	1	0.0357143	0	0	0.27451	0.582846
GINM1	1	0.0357143	0	0	0.27451	0.582846
ACAT2	1	0.0357143	0	0	0.27451	0.582846
SLC22A1	1	0.0357143	0	0	0.27451	0.582846
PRKAR1B	1	0.0357143	0	0	0.27451	0.582846
LFNG	1	0.0357143	0	0	0.27451	0.582846
VWDE	1	0.0357143	0	0	0.27451	0.582846
MEOX2	1	0.0357143	0	0	0.27451	0.582846
LRRC72	1	0.0357143	0	0	0.27451	0.582846
AGR3	1	0.0357143	0	0	0.27451	0.582846
MTURN	1	0.0357143	0	0	0.27451	0.582846
GARS	1	0.0357143	0	0	0.27451	0.582846
VPS41	1	0.0357143	0	0	0.27451	0.582846
POM121L12	1	0.0357143	0	0	0.27451	0.582846
SUMF2	1	0.0357143	0	0	0.27451	0.582846
TECPR1	1	0.0357143	0	0	0.27451	0.582846
GATS	1	0.0357143	0	0	0.27451	0.582846
MUC3A	1	0.0357143	0	0	0.27451	0.582846
POT1	1	0.0357143	0	0	0.27451	0.582846
KLHDC10	1	0.0357143	0	0	0.27451	0.582846
RHEB	1	0.0357143	0	0	0.27451	0.582846
ASH2L	1	0.0357143	0	0	0.27451	0.582846
STAR	1	0.0357143	0	0	0.27451	0.582846
LYN	1	0.0357143	0	0	0.27451	0.582846
ARMC1	1	0.0357143	0	0	0.27451	0.582846
UBE2W	1	0.0357143	0	0	0.27451	0.582846
TRMT12	1	0.0357143	0	0	0.27451	0.582846
ZNF707	1	0.0357143	0	0	0.27451	0.582846
PPP1R16A	1	0.0357143	0	0	0.27451	0.582846
GPT	1	0.0357143	0	0	0.27451	0.582846
LRRC24	1	0.0357143	0	0	0.27451	0.582846
LRRC14	1	0.0357143	0	0	0.27451	0.582846
C9orf66	1	0.0357143	0	0	0.27451	0.582846
IFNA21	1	0.0357143	0	0	0.27451	0.582846
DMRTA1	1	0.0357143	0	0	0.27451	0.582846
AUH	1	0.0357143	0	0	0.27451	0.582846
IPPK	1	0.0357143	0	0	0.27451	0.582846
FANCC	1	0.0357143	0	0	0.27451	0.582846
ALDOB	1	0.0357143	0	0	0.27451	0.582846
CERCAM	1	0.0357143	0	0	0.27451	0.582846
ABO	1	0.0357143	0	0	0.27451	0.582846
SURF1	1	0.0357143	0	0	0.27451	0.582846
SURF4	1	0.0357143	0	0	0.27451	0.582846
STKLD1	1	0.0357143	0	0	0.27451	0.582846
IPMK	1	0.0357143	0	0	0.27451	0.582846
C10orf105	1	0.0357143	0	0	0.27451	0.582846
CHST3	1	0.0357143	0	0	0.27451	0.582846
DDIT4	1	0.0357143	0	0	0.27451	0.582846
LIPN	1	0.0357143	0	0	0.27451	0.582846
LIPM	1	0.0357143	0	0	0.27451	0.582846
ANKRD22	1	0.0357143	0	0	0.27451	0.582846
DRD4	1	0.0357143	0	0	0.27451	0.582846
LSP1	1	0.0357143	0	0	0.27451	0.582846
CSNK2A3	1	0.0357143	0	0	0.27451	0.582846
CD44	1	0.0357143	0	0	0.27451	0.582846
OR4C16	1	0.0357143	0	0	0.27451	0.582846
OR4S2	1	0.0357143	0	0	0.27451	0.582846
OR5D14	1	0.0357143	0	0	0.27451	0.582846
OR5R1	1	0.0357143	0	0	0.27451	0.582846
OR5B17	1	0.0357143	0	0	0.27451	0.582846
MS4A3	1	0.0357143	0	0	0.27451	0.582846
BEST1	1	0.0357143	0	0	0.27451	0.582846
SLC22A12	1	0.0357143	0	0	0.27451	0.582846
SART1	1	0.0357143	0	0	0.27451	0.582846
RIN1	1	0.0357143	0	0	0.27451	0.582846
RAD9A	1	0.0357143	0	0	0.27451	0.582846
NDUFV1	1	0.0357143	0	0	0.27451	0.582846
SHANK2	1	0.0357143	0	0	0.27451	0.582846
NAALAD2	1	0.0357143	0	0	0.27451	0.582846
CASP5	1	0.0357143	0	0	0.27451	0.582846
APOA4	1	0.0357143	0	0	0.27451	0.582846
PAFAH1B2	1	0.0357143	0	0	0.27451	0.582846
PCSK7	1	0.0357143	0	0	0.27451	0.582846
FXYD6-FXYD2	1	0.0357143	0	0	0.27451	0.582846
CLMP	1	0.0357143	0	0	0.27451	0.582846
OR8D1	1	0.0357143	0	0	0.27451	0.582846
ESAM	1	0.0357143	0	0	0.27451	0.582846
GLB1L2	1	0.0357143	0	0	0.27451	0.582846
CACNA2D4	1	0.0357143	0	0	0.27451	0.582846
TPI1	1	0.0357143	0	0	0.27451	0.582846
LRRC23	1	0.0357143	0	0	0.27451	0.582846
MFAP5	1	0.0357143	0	0	0.27451	0.582846
CLEC12A	1	0.0357143	0	0	0.27451	0.582846
APOLD1	1	0.0357143	0	0	0.27451	0.582846
TM7SF3	1	0.0357143	0	0	0.27451	0.582846
PPHLN1	1	0.0357143	0	0	0.27451	0.582846
SCAF11	1	0.0357143	0	0	0.27451	0.582846
SLC38A2	1	0.0357143	0	0	0.27451	0.582846
DDN	1	0.0357143	0	0	0.27451	0.582846
LARP4	1	0.0357143	0	0	0.27451	0.582846
KRT72	1	0.0357143	0	0	0.27451	0.582846
TDG	1	0.0357143	0	0	0.27451	0.582846
MVK	1	0.0357143	0	0	0.27451	0.582846
FBRSL1	1	0.0357143	0	0	0.27451	0.582846
ZNF10	1	0.0357143	0	0	0.27451	0.582846
GSX1	1	0.0357143	0	0	0.27451	0.582846
VWA8	1	0.0357143	0	0	0.27451	0.582846
TPT1	1	0.0357143	0	0	0.27451	0.582846
IRG1	1	0.0357143	0	0	0.27451	0.582846
UBAC2	1	0.0357143	0	0	0.27451	0.582846
CARS2	1	0.0357143	0	0	0.27451	0.582846
OR5AU1	1	0.0357143	0	0	0.27451	0.582846
SALL2	1	0.0357143	0	0	0.27451	0.582846
OR10G3	1	0.0357143	0	0	0.27451	0.582846
MRPL52	1	0.0357143	0	0	0.27451	0.582846
PCK2	1	0.0357143	0	0	0.27451	0.582846
PSME2	1	0.0357143	0	0	0.27451	0.582846
SDR39U1	1	0.0357143	0	0	0.27451	0.582846
CFL2	1	0.0357143	0	0	0.27451	0.582846
ABHD12B	1	0.0357143	0	0	0.27451	0.582846
CHURC1-FNTB	1	0.0357143	0	0	0.27451	0.582846
TTC8	1	0.0357143	0	0	0.27451	0.582846
UBR7	1	0.0357143	0	0	0.27451	0.582846
SERPINA10	1	0.0357143	0	0	0.27451	0.582846
EVL	1	0.0357143	0	0	0.27451	0.582846
SLC25A29	1	0.0357143	0	0	0.27451	0.582846
MTA1	1	0.0357143	0	0	0.27451	0.582846
RPL4	1	0.0357143	0	0	0.27451	0.582846
TBC1D21	1	0.0357143	0	0	0.27451	0.582846
SEMA7A	1	0.0357143	0	0	0.27451	0.582846
MPI	1	0.0357143	0	0	0.27451	0.582846
MORF4L1	1	0.0357143	0	0	0.27451	0.582846
MESDC1	1	0.0357143	0	0	0.27451	0.582846
RGMA	1	0.0357143	0	0	0.27451	0.582846
MEIOB	1	0.0357143	0	0	0.27451	0.582846
RNF151	1	0.0357143	0	0	0.27451	0.582846
PMM2	1	0.0357143	0	0	0.27451	0.582846
PARN	1	0.0357143	0	0	0.27451	0.582846
ACSM2B	1	0.0357143	0	0	0.27451	0.582846
PDZD9	1	0.0357143	0	0	0.27451	0.582846
KAT8	1	0.0357143	0	0	0.27451	0.582846
PHLPP2	1	0.0357143	0	0	0.27451	0.582846
DNAAF1	1	0.0357143	0	0	0.27451	0.582846
ZDHHC7	1	0.0357143	0	0	0.27451	0.582846
CYBA	1	0.0357143	0	0	0.27451	0.582846
CTU2	1	0.0357143	0	0	0.27451	0.582846
SPATA33	1	0.0357143	0	0	0.27451	0.582846
C17orf107	1	0.0357143	0	0	0.27451	0.582846
ZNF232	1	0.0357143	0	0	0.27451	0.582846
HES7	1	0.0357143	0	0	0.27451	0.582846
LLGL1	1	0.0357143	0	0	0.27451	0.582846
TRIM16L	1	0.0357143	0	0	0.27451	0.582846
TP53I13	1	0.0357143	0	0	0.27451	0.582846
SSH2	1	0.0357143	0	0	0.27451	0.582846
ASIC2	1	0.0357143	0	0	0.27451	0.582846
TAF15	1	0.0357143	0	0	0.27451	0.582846
DLX3	1	0.0357143	0	0	0.27451	0.582846
C17orf112	1	0.0357143	0	0	0.27451	0.582846
ACE	1	0.0357143	0	0	0.27451	0.582846
DNAI2	1	0.0357143	0	0	0.27451	0.582846
TIMP2	1	0.0357143	0	0	0.27451	0.582846
TBC1D16	1	0.0357143	0	0	0.27451	0.582846
C17orf89	1	0.0357143	0	0	0.27451	0.582846
C17orf70	1	0.0357143	0	0	0.27451	0.582846
STRA13	1	0.0357143	0	0	0.27451	0.582846
ENOSF1	1	0.0357143	0	0	0.27451	0.582846
MTCL1	1	0.0357143	0	0	0.27451	0.582846
OSBPL1A	1	0.0357143	0	0	0.27451	0.582846
CELF4	1	0.0357143	0	0	0.27451	0.582846
CTIF	1	0.0357143	0	0	0.27451	0.582846
SMAD7	1	0.0357143	0	0	0.27451	0.582846
CCBE1	1	0.0357143	0	0	0.27451	0.582846
C18orf63	1	0.0357143	0	0	0.27451	0.582846
CNDP1	1	0.0357143	0	0	0.27451	0.582846
FGF22	1	0.0357143	0	0	0.27451	0.582846
ABCA7	1	0.0357143	0	0	0.27451	0.582846
TBXA2R	1	0.0357143	0	0	0.27451	0.582846
C19orf45	1	0.0357143	0	0	0.27451	0.582846
F2RL3	1	0.0357143	0	0	0.27451	0.582846
MPV17L2	1	0.0357143	0	0	0.27451	0.582846
DPY19L3	1	0.0357143	0	0	0.27451	0.582846
WTIP	1	0.0357143	0	0	0.27451	0.582846
CAPN12	1	0.0357143	0	0	0.27451	0.582846
NFKBIB	1	0.0357143	0	0	0.27451	0.582846
CNTD2	1	0.0357143	0	0	0.27451	0.582846
ZNF45	1	0.0357143	0	0	0.27451	0.582846
SLC1A5	1	0.0357143	0	0	0.27451	0.582846
SULT2B1	1	0.0357143	0	0	0.27451	0.582846
FAM83E	1	0.0357143	0	0	0.27451	0.582846
KLK9	1	0.0357143	0	0	0.27451	0.582846
ZNF841	1	0.0357143	0	0	0.27451	0.582846
SPEF1	1	0.0357143	0	0	0.27451	0.582846
PET117	1	0.0357143	0	0	0.27451	0.582846
C20orf78	1	0.0357143	0	0	0.27451	0.582846
THBD	1	0.0357143	0	0	0.27451	0.582846
CST9	1	0.0357143	0	0	0.27451	0.582846
OCSTAMP	1	0.0357143	0	0	0.27451	0.582846
FAM65C	1	0.0357143	0	0	0.27451	0.582846
GRIK1	1	0.0357143	0	0	0.27451	0.582846
C21orf140	1	0.0357143	0	0	0.27451	0.582846
ARVCF	1	0.0357143	0	0	0.27451	0.582846
YDJC	1	0.0357143	0	0	0.27451	0.582846
GUCD1	1	0.0357143	0	0	0.27451	0.582846
SMTN	1	0.0357143	0	0	0.27451	0.582846
PLA2G3	1	0.0357143	0	0	0.27451	0.582846
RBFOX2	1	0.0357143	0	0	0.27451	0.582846
DDX3X	1	0.0357143	0	0	0.27451	0.582846
SLC35A2	1	0.0357143	0	0	0.27451	0.582846
GSPT2	1	0.0357143	0	0	0.27451	0.582846
CSTF2	1	0.0357143	0	0	0.27451	0.582846
RBM41	1	0.0357143	0	0	0.27451	0.582846
ZBTB33	1	0.0357143	0	0	0.27451	0.582846
GABRD	1	0.0357143	0	0	0.27451	0.582846
GBP6	1	0.0357143	0	0	0.27451	0.582846
S100A7L2	1	0.0357143	0	0	0.27451	0.582846
FAM78B	1	0.0357143	0	0	0.27451	0.582846
NOTO	1	0.0357143	0	0	0.27451	0.582846
MLPH	1	0.0357143	0	0	0.27451	0.582846
UBLCP1	1	0.0357143	0	0	0.27451	0.582846
FAM196B	1	0.0357143	0	0	0.27451	0.582846
GIMAP1-GIMAP5	1	0.0357143	0	0	0.27451	0.582846
HMBOX1	1	0.0357143	0	0	0.27451	0.582846
TJP2	1	0.0357143	0	0	0.27451	0.582846
INIP	1	0.0357143	0	0	0.27451	0.582846
TOR4A	1	0.0357143	0	0	0.27451	0.582846
HBG2	1	0.0357143	0	0	0.27451	0.582846
HPX	1	0.0357143	0	0	0.27451	0.582846
WDR76	1	0.0357143	0	0	0.27451	0.582846
CCDC64B	1	0.0357143	0	0	0.27451	0.582846
KIAA0430	1	0.0357143	0	0	0.27451	0.582846
HERPUD1	1	0.0357143	0	0	0.27451	0.582846
SLC6A4	1	0.0357143	0	0	0.27451	0.582846
MBTD1	1	0.0357143	0	0	0.27451	0.582846
MAP2K7	1	0.0357143	0	0	0.27451	0.582846
ETFB	1	0.0357143	0	0	0.27451	0.582846
ZNF497	1	0.0357143	0	0	0.27451	0.582846
SLC9A6	1	0.0357143	0	0	0.27451	0.582846
MED8	1	0.0357143	0	0	0.27451	0.582846
SCP2	1	0.0357143	0	0	0.27451	0.582846
POLE4	1	0.0357143	0	0	0.27451	0.582846
ASIC4	1	0.0357143	0	0	0.27451	0.582846
STK25	1	0.0357143	0	0	0.27451	0.582846
PDIA5	1	0.0357143	0	0	0.27451	0.582846
DTWD2	1	0.0357143	0	0	0.27451	0.582846
DIAPH1	1	0.0357143	0	0	0.27451	0.582846
CHCHD3	1	0.0357143	0	0	0.27451	0.582846
C10orf62	1	0.0357143	0	0	0.27451	0.582846
ITPRIP	1	0.0357143	0	0	0.27451	0.582846
KRT4	1	0.0357143	0	0	0.27451	0.582846
ITGB7	1	0.0357143	0	0	0.27451	0.582846
PLEKHD1	1	0.0357143	0	0	0.27451	0.582846
PITPNA	1	0.0357143	0	0	0.27451	0.582846
SOCS7	1	0.0357143	0	0	0.27451	0.582846
XYLT2	1	0.0357143	0	0	0.27451	0.582846
PDE4A	1	0.0357143	0	0	0.27451	0.582846
FAM71E2	1	0.0357143	0	0	0.27451	0.582846
TCEAL4	1	0.0357143	0	0	0.27451	0.582846
EPHX1	1	0.0357143	0	0	0.27451	0.582846
FABP1	1	0.0357143	0	0	0.27451	0.582846
INHA	1	0.0357143	0	0	0.27451	0.582846
MTMR14	1	0.0357143	0	0	0.27451	0.582846
BDH1	1	0.0357143	0	0	0.27451	0.582846
PDE6B	1	0.0357143	0	0	0.27451	0.582846
TMEM232	1	0.0357143	0	0	0.27451	0.582846
C6orf211	1	0.0357143	0	0	0.27451	0.582846
LSM8	1	0.0357143	0	0	0.27451	0.582846
CASP7	1	0.0357143	0	0	0.27451	0.582846
CCDC186	1	0.0357143	0	0	0.27451	0.582846
TMEM151A	1	0.0357143	0	0	0.27451	0.582846
GDPD5	1	0.0357143	0	0	0.27451	0.582846
PDGFD	1	0.0357143	0	0	0.27451	0.582846
FXYD2	1	0.0357143	0	0	0.27451	0.582846
TPSAB1	1	0.0357143	0	0	0.27451	0.582846
CCP110	1	0.0357143	0	0	0.27451	0.582846
ZNF689	1	0.0357143	0	0	0.27451	0.582846
STK11	1	0.0357143	0	0	0.27451	0.582846
ABHD12	1	0.0357143	0	0	0.27451	0.582846
MMP24	1	0.0357143	0	0	0.27451	0.582846
LZTR1	1	0.0357143	0	0	0.27451	0.582846
CELA3B	1	0.0357143	0	0	0.27451	0.582846
ECHDC2	1	0.0357143	0	0	0.27451	0.582846
USP42	1	0.0357143	0	0	0.27451	0.582846
MYO1G	1	0.0357143	0	0	0.27451	0.582846
SPIDR	1	0.0357143	0	0	0.27451	0.582846
LOXL1	1	0.0357143	0	0	0.27451	0.582846
MRPL10	1	0.0357143	0	0	0.27451	0.582846
CPTP	1	0.0357143	0	0	0.27451	0.582846
CENPC	1	0.0357143	0	0	0.27451	0.582846
TRIM26	1	0.0357143	0	0	0.27451	0.582846
CRB2	1	0.0357143	0	0	0.27451	0.582846
ELP4	1	0.0357143	0	0	0.27451	0.582846
EHF	1	0.0357143	0	0	0.27451	0.582846
CLP1	1	0.0357143	0	0	0.27451	0.582846
PGR	1	0.0357143	0	0	0.27451	0.582846
ZNF384	1	0.0357143	0	0	0.27451	0.582846
PLEKHA5	1	0.0357143	0	0	0.27451	0.582846
ANHX	1	0.0357143	0	0	0.27451	0.582846
PPP1R3E	1	0.0357143	0	0	0.27451	0.582846
GOLGA8B	1	0.0357143	0	0	0.27451	0.582846
ACTC1	1	0.0357143	0	0	0.27451	0.582846
ENKD1	1	0.0357143	0	0	0.27451	0.582846
YBX2	1	0.0357143	0	0	0.27451	0.582846
NDC80	1	0.0357143	0	0	0.27451	0.582846
KDM4B	1	0.0357143	0	0	0.27451	0.582846
NDUFA11	1	0.0357143	0	0	0.27451	0.582846
KLC3	1	0.0357143	0	0	0.27451	0.582846
GHRH	1	0.0357143	0	0	0.27451	0.582846
CHRNA4	1	0.0357143	0	0	0.27451	0.582846
CD40LG	1	0.0357143	0	0	0.27451	0.582846
MFN2	1	0.0357143	0	0	0.27451	0.582846
SWT1	1	0.0357143	0	0	0.27451	0.582846
MYL1	1	0.0357143	0	0	0.27451	0.582846
SLC10A7	1	0.0357143	0	0	0.27451	0.582846
ZSCAN26	1	0.0357143	0	0	0.27451	0.582846
DLK2	1	0.0357143	0	0	0.27451	0.582846
FAM26E	1	0.0357143	0	0	0.27451	0.582846
IMMP2L	1	0.0357143	0	0	0.27451	0.582846
C9orf85	1	0.0357143	0	0	0.27451	0.582846
KMT2A	1	0.0357143	0	0	0.27451	0.582846
ANKRD33	1	0.0357143	0	0	0.27451	0.582846
AVIL	1	0.0357143	0	0	0.27451	0.582846
HECTD4	1	0.0357143	0	0	0.27451	0.582846
ZNF664-FAM101A	1	0.0357143	0	0	0.27451	0.582846
PELP1	1	0.0357143	0	0	0.27451	0.582846
UHRF1	1	0.0357143	0	0	0.27451	0.582846
IFT52	1	0.0357143	0	0	0.27451	0.582846
CABP7	1	0.0357143	0	0	0.27451	0.582846
SAT1	1	0.0357143	0	0	0.27451	0.582846
CYP27C1	1	0.0357143	0	0	0.27451	0.582846
VTA1	1	0.0357143	0	0	0.27451	0.582846
ZNF735	1	0.0357143	0	0	0.27451	0.582846
FAM163B	1	0.0357143	0	0	0.27451	0.582846
SFTPA2	1	0.0357143	0	0	0.27451	0.582846
HMX2	1	0.0357143	0	0	0.27451	0.582846
OR52E2	1	0.0357143	0	0	0.27451	0.582846
TRAF6	1	0.0357143	0	0	0.27451	0.582846
MAP3K11	1	0.0357143	0	0	0.27451	0.582846
VSTM5	1	0.0357143	0	0	0.27451	0.582846
AP4S1	1	0.0357143	0	0	0.27451	0.582846
SEPT1	1	0.0357143	0	0	0.27451	0.582846
MINK1	1	0.0357143	0	0	0.27451	0.582846
ARMC6	1	0.0357143	0	0	0.27451	0.582846
CPT1C	1	0.0357143	0	0	0.27451	0.582846
DEFB125	1	0.0357143	0	0	0.27451	0.582846
SCRT2	1	0.0357143	0	0	0.27451	0.582846
PTPRA	1	0.0357143	0	0	0.27451	0.582846
GNRH2	1	0.0357143	0	0	0.27451	0.582846
UCKL1	1	0.0357143	0	0	0.27451	0.582846
LRRC74B	1	0.0357143	0	0	0.27451	0.582846
SUPT20HL2	1	0.0357143	0	0	0.27451	0.582846
PERM1	1	0.0357143	0	0	0.27451	0.582846
C1orf122	1	0.0357143	0	0	0.27451	0.582846
NBPF6	1	0.0357143	0	0	0.27451	0.582846
CHTOP	1	0.0357143	0	0	0.27451	0.582846
CAPN8	1	0.0357143	0	0	0.27451	0.582846
GREM2	1	0.0357143	0	0	0.27451	0.582846
TMBIM1	1	0.0357143	0	0	0.27451	0.582846
THAP4	1	0.0357143	0	0	0.27451	0.582846
PCBP4	1	0.0357143	0	0	0.27451	0.582846
GSX2	1	0.0357143	0	0	0.27451	0.582846
RASSF6	1	0.0357143	0	0	0.27451	0.582846
DDR1	1	0.0357143	0	0	0.27451	0.582846
SUPT3H	1	0.0357143	0	0	0.27451	0.582846
ZNF853	1	0.0357143	0	0	0.27451	0.582846
YWHAG	1	0.0357143	0	0	0.27451	0.582846
ZNF789	1	0.0357143	0	0	0.27451	0.582846
UBE2H	1	0.0357143	0	0	0.27451	0.582846
LOC93432	1	0.0357143	0	0	0.27451	0.582846
NECAB1	1	0.0357143	0	0	0.27451	0.582846
ANAPC2	1	0.0357143	0	0	0.27451	0.582846
PPAPDC1A	1	0.0357143	0	0	0.27451	0.582846
HRAS	1	0.0357143	0	0	0.27451	0.582846
OOSP2	1	0.0357143	0	0	0.27451	0.582846
TRIM77	1	0.0357143	0	0	0.27451	0.582846
LOH12CR1	1	0.0357143	0	0	0.27451	0.582846
RACGAP1	1	0.0357143	0	0	0.27451	0.582846
KCTD13	1	0.0357143	0	0	0.27451	0.582846
CDK10	1	0.0357143	0	0	0.27451	0.582846
KIF18B	1	0.0357143	0	0	0.27451	0.582846
TMEM200C	1	0.0357143	0	0	0.27451	0.582846
GPR32	1	0.0357143	0	0	0.27451	0.582846
LZTS3	1	0.0357143	0	0	0.27451	0.582846
FOXP3	1	0.0357143	0	0	0.27451	0.582846
NUDT10	1	0.0357143	0	0	0.27451	0.582846
TP73	1	0.0357143	0	0	0.27451	0.582846
ZBTB48	1	0.0357143	0	0	0.27451	0.582846
DMRTB1	1	0.0357143	0	0	0.27451	0.582846
USF1	1	0.0357143	0	0	0.27451	0.582846
ARV1	1	0.0357143	0	0	0.27451	0.582846
AMER3	1	0.0357143	0	0	0.27451	0.582846
STK11IP	1	0.0357143	0	0	0.27451	0.582846
XYLB	1	0.0357143	0	0	0.27451	0.582846
MOBP	1	0.0357143	0	0	0.27451	0.582846
TOPAZ1	1	0.0357143	0	0	0.27451	0.582846
PRSS50	1	0.0357143	0	0	0.27451	0.582846
IL17RB	1	0.0357143	0	0	0.27451	0.582846
PPP4R2	1	0.0357143	0	0	0.27451	0.582846
CRHBP	1	0.0357143	0	0	0.27451	0.582846
DUSP22	1	0.0357143	0	0	0.27451	0.582846
CMTR1	1	0.0357143	0	0	0.27451	0.582846
LRRD1	1	0.0357143	0	0	0.27451	0.582846
LYNX1	1	0.0357143	0	0	0.27451	0.582846
CYC1	1	0.0357143	0	0	0.27451	0.582846
CENPP	1	0.0357143	0	0	0.27451	0.582846
LHX3	1	0.0357143	0	0	0.27451	0.582846
PNLIPRP1	1	0.0357143	0	0	0.27451	0.582846
OR4P4	1	0.0357143	0	0	0.27451	0.582846
IL18	1	0.0357143	0	0	0.27451	0.582846
PPP1R1A	1	0.0357143	0	0	0.27451	0.582846
TMEM263	1	0.0357143	0	0	0.27451	0.582846
SLC10A2	1	0.0357143	0	0	0.27451	0.582846
VCPKMT	1	0.0357143	0	0	0.27451	0.582846
ESR2	1	0.0357143	0	0	0.27451	0.582846
KCNK10	1	0.0357143	0	0	0.27451	0.582846
SQRDL	1	0.0357143	0	0	0.27451	0.582846
ANP32A	1	0.0357143	0	0	0.27451	0.582846
SCAMP5	1	0.0357143	0	0	0.27451	0.582846
C16orf91	1	0.0357143	0	0	0.27451	0.582846
AMDHD2	1	0.0357143	0	0	0.27451	0.582846
KREMEN2	1	0.0357143	0	0	0.27451	0.582846
MTSS1L	1	0.0357143	0	0	0.27451	0.582846
CPNE7	1	0.0357143	0	0	0.27451	0.582846
RNMTL1	1	0.0357143	0	0	0.27451	0.582846
SHPK	1	0.0357143	0	0	0.27451	0.582846
SYNRG	1	0.0357143	0	0	0.27451	0.582846
SCRN2	1	0.0357143	0	0	0.27451	0.582846
ZNF396	1	0.0357143	0	0	0.27451	0.582846
MFSD12	1	0.0357143	0	0	0.27451	0.582846
ATP13A1	1	0.0357143	0	0	0.27451	0.582846
FBXO46	1	0.0357143	0	0	0.27451	0.582846
EIF2S2	1	0.0357143	0	0	0.27451	0.582846
CLIC6	1	0.0357143	0	0	0.27451	0.582846
SCML1	1	0.0357143	0	0	0.27451	0.582846
TSC22D3	1	0.0357143	0	0	0.27451	0.582846
PGLYRP3	1	0.0357143	0	0	0.27451	0.582846
KIF21B	1	0.0357143	0	0	0.27451	0.582846
USP4	1	0.0357143	0	0	0.27451	0.582846
PPM1M	1	0.0357143	0	0	0.27451	0.582846
CLDN11	1	0.0357143	0	0	0.27451	0.582846
AGER	1	0.0357143	0	0	0.27451	0.582846
AOC1	1	0.0357143	0	0	0.27451	0.582846
C8orf33	1	0.0357143	0	0	0.27451	0.582846
NACC2	1	0.0357143	0	0	0.27451	0.582846
ZDHHC16	1	0.0357143	0	0	0.27451	0.582846
MOGAT2	1	0.0357143	0	0	0.27451	0.582846
SMCO2	1	0.0357143	0	0	0.27451	0.582846
CAMTA2	1	0.0357143	0	0	0.27451	0.582846
TXNDC17	1	0.0357143	0	0	0.27451	0.582846
PIK3R5	1	0.0357143	0	0	0.27451	0.582846
C17orf96	1	0.0357143	0	0	0.27451	0.582846
TEX2	1	0.0357143	0	0	0.27451	0.582846
CATSPERD	1	0.0357143	0	0	0.27451	0.582846
PDE4C	1	0.0357143	0	0	0.27451	0.582846
PSMD8	1	0.0357143	0	0	0.27451	0.582846
CCDC61	1	0.0357143	0	0	0.27451	0.582846
KIR2DL4	1	0.0357143	0	0	0.27451	0.582846
SYNDIG1	1	0.0357143	0	0	0.27451	0.582846
ELMO2	1	0.0357143	0	0	0.27451	0.582846
ABHD16B	1	0.0357143	0	0	0.27451	0.582846
FAM127A	1	0.0357143	0	0	0.27451	0.582846
OR2T2	1	0.0357143	0	0	0.27451	0.582846
SAPCD2	1	0.0357143	0	0	0.27451	0.582846
LRRC75A	1	0.0357143	0	0	0.27451	0.582846
DHX40	1	0.0357143	0	0	0.27451	0.582846
CPSF3L	1	0.0357143	0	0	0.27451	0.582846
AK2	1	0.0357143	0	0	0.27451	0.582846
PROK1	1	0.0357143	0	0	0.27451	0.582846
LYG2	1	0.0357143	0	0	0.27451	0.582846
GLS	1	0.0357143	0	0	0.27451	0.582846
C3orf18	1	0.0357143	0	0	0.27451	0.582846
SLCO2A1	1	0.0357143	0	0	0.27451	0.582846
DCTD	1	0.0357143	0	0	0.27451	0.582846
SLC36A1	1	0.0357143	0	0	0.27451	0.582846
ABHD16A	1	0.0357143	0	0	0.27451	0.582846
MMD2	1	0.0357143	0	0	0.27451	0.582846
PDE7A	1	0.0357143	0	0	0.27451	0.582846
PSCA	1	0.0357143	0	0	0.27451	0.582846
SCD	1	0.0357143	0	0	0.27451	0.582846
MRGPRE	1	0.0357143	0	0	0.27451	0.582846
C12orf49	1	0.0357143	0	0	0.27451	0.582846
GEMIN4	1	0.0357143	0	0	0.27451	0.582846
HS3ST3B1	1	0.0357143	0	0	0.27451	0.582846
EIF4A3	1	0.0357143	0	0	0.27451	0.582846
RNF152	1	0.0357143	0	0	0.27451	0.582846
PRKCSH	1	0.0357143	0	0	0.27451	0.582846
BPIFB6	1	0.0357143	0	0	0.27451	0.582846
PKNOX1	1	0.0357143	0	0	0.27451	0.582846
GPR82	1	0.0357143	0	0	0.27451	0.582846
RIPPLY1	1	0.0357143	0	0	0.27451	0.582846
KCNAB2	1	0.0357143	0	0	0.27451	0.582846
MMACHC	1	0.0357143	0	0	0.27451	0.582846
PPAP2B	1	0.0357143	0	0	0.27451	0.582846
ATP5F1	1	0.0357143	0	0	0.27451	0.582846
OR10K1	1	0.0357143	0	0	0.27451	0.582846
C2orf74	1	0.0357143	0	0	0.27451	0.582846
PNO1	1	0.0357143	0	0	0.27451	0.582846
NGEF	1	0.0357143	0	0	0.27451	0.582846
RNPEPL1	1	0.0357143	0	0	0.27451	0.582846
LSAMP	1	0.0357143	0	0	0.27451	0.582846
ATP1B3	1	0.0357143	0	0	0.27451	0.582846
DGKQ	1	0.0357143	0	0	0.27451	0.582846
ANXA3	1	0.0357143	0	0	0.27451	0.582846
NAA15	1	0.0357143	0	0	0.27451	0.582846
EDIL3	1	0.0357143	0	0	0.27451	0.582846
TICAM2	1	0.0357143	0	0	0.27451	0.582846
IRF1	1	0.0357143	0	0	0.27451	0.582846
CAMK2A	1	0.0357143	0	0	0.27451	0.582846
ZFP62	1	0.0357143	0	0	0.27451	0.582846
OR2B6	1	0.0357143	0	0	0.27451	0.582846
GSTA1	1	0.0357143	0	0	0.27451	0.582846
DDO	1	0.0357143	0	0	0.27451	0.582846
C6orf58	1	0.0357143	0	0	0.27451	0.582846
SFT2D1	1	0.0357143	0	0	0.27451	0.582846
ERMARD	1	0.0357143	0	0	0.27451	0.582846
PRPS1L1	1	0.0357143	0	0	0.27451	0.582846
CPED1	1	0.0357143	0	0	0.27451	0.582846
WDYHV1	1	0.0357143	0	0	0.27451	0.582846
SLC25A25	1	0.0357143	0	0	0.27451	0.582846
RUFY2	1	0.0357143	0	0	0.27451	0.582846
KAT6B	1	0.0357143	0	0	0.27451	0.582846
PI4K2A	1	0.0357143	0	0	0.27451	0.582846
ZFYVE27	1	0.0357143	0	0	0.27451	0.582846
ART1	1	0.0357143	0	0	0.27451	0.582846
GAS2	1	0.0357143	0	0	0.27451	0.582846
OR4A15	1	0.0357143	0	0	0.27451	0.582846
STX5	1	0.0357143	0	0	0.27451	0.582846
SPDYC	1	0.0357143	0	0	0.27451	0.582846
TMEM134	1	0.0357143	0	0	0.27451	0.582846
ENO2	1	0.0357143	0	0	0.27451	0.582846
TUBA1A	1	0.0357143	0	0	0.27451	0.582846
KIAA0226L	1	0.0357143	0	0	0.27451	0.582846
KLHL33	1	0.0357143	0	0	0.27451	0.582846
NPAP1	1	0.0357143	0	0	0.27451	0.582846
CCDC33	1	0.0357143	0	0	0.27451	0.582846
BAIAP3	1	0.0357143	0	0	0.27451	0.582846
E4F1	1	0.0357143	0	0	0.27451	0.582846
ZNF75A	1	0.0357143	0	0	0.27451	0.582846
ELMO3	1	0.0357143	0	0	0.27451	0.582846
SLC12A4	1	0.0357143	0	0	0.27451	0.582846
RPA1	1	0.0357143	0	0	0.27451	0.582846
ELP5	1	0.0357143	0	0	0.27451	0.582846
PCGF2	1	0.0357143	0	0	0.27451	0.582846
PRR11	1	0.0357143	0	0	0.27451	0.582846
SMG8	1	0.0357143	0	0	0.27451	0.582846
POLR2E	1	0.0357143	0	0	0.27451	0.582846
PLK5	1	0.0357143	0	0	0.27451	0.582846
ATP8B3	1	0.0357143	0	0	0.27451	0.582846
ZNF441	1	0.0357143	0	0	0.27451	0.582846
DCAF15	1	0.0357143	0	0	0.27451	0.582846
KCNC3	1	0.0357143	0	0	0.27451	0.582846
ZNF324	1	0.0357143	0	0	0.27451	0.582846
SLC52A3	1	0.0357143	0	0	0.27451	0.582846
TRMT6	1	0.0357143	0	0	0.27451	0.582846
ITCH	1	0.0357143	0	0	0.27451	0.582846
PRMT2	1	0.0357143	0	0	0.27451	0.582846
PRR14L	1	0.0357143	0	0	0.27451	0.582846
KLHL15	1	0.0357143	0	0	0.27451	0.582846
DYNLT3	1	0.0357143	0	0	0.27451	0.582846
MAGIX	1	0.0357143	0	0	0.27451	0.582846
FAM120C	1	0.0357143	0	0	0.27451	0.582846
TCEAL2	1	0.0357143	0	0	0.27451	0.582846
TCEAL7	1	0.0357143	0	0	0.27451	0.582846
TMEM164	1	0.0357143	0	0	0.27451	0.582846
ZCCHC12	1	0.0357143	0	0	0.27451	0.582846
TMEM187	1	0.0357143	0	0	0.27451	0.582846
GDI1	1	0.0357143	0	0	0.27451	0.582846
HSD17B7	1	0.0357143	0	0	0.27451	0.582846
ZBTB18	1	0.0357143	0	0	0.27451	0.582846
EVA1A	1	0.0357143	0	0	0.27451	0.582846
FAM107A	1	0.0357143	0	0	0.27451	0.582846
PROB1	1	0.0357143	0	0	0.27451	0.582846
BAG6	1	0.0357143	0	0	0.27451	0.582846
ZBTB22	1	0.0357143	0	0	0.27451	0.582846
RAB44	1	0.0357143	0	0	0.27451	0.582846
GRID2IP	1	0.0357143	0	0	0.27451	0.582846
PSPH	1	0.0357143	0	0	0.27451	0.582846
FASTK	1	0.0357143	0	0	0.27451	0.582846
RPL7	1	0.0357143	0	0	0.27451	0.582846
TMC1	1	0.0357143	0	0	0.27451	0.582846
TMEM26	1	0.0357143	0	0	0.27451	0.582846
CD151	1	0.0357143	0	0	0.27451	0.582846
KIAA1549L	1	0.0357143	0	0	0.27451	0.582846
INCENP	1	0.0357143	0	0	0.27451	0.582846
METTL25	1	0.0357143	0	0	0.27451	0.582846
RABGGTA	1	0.0357143	0	0	0.27451	0.582846
IL27	1	0.0357143	0	0	0.27451	0.582846
ZNF771	1	0.0357143	0	0	0.27451	0.582846
CLUH	1	0.0357143	0	0	0.27451	0.582846
MPPE1	1	0.0357143	0	0	0.27451	0.582846
GAMT	1	0.0357143	0	0	0.27451	0.582846
TMPRSS9	1	0.0357143	0	0	0.27451	0.582846
GIPC3	1	0.0357143	0	0	0.27451	0.582846
ISYNA1	1	0.0357143	0	0	0.27451	0.582846
NUDT19	1	0.0357143	0	0	0.27451	0.582846
KLK5	1	0.0357143	0	0	0.27451	0.582846
SLA2	1	0.0357143	0	0	0.27451	0.582846
CDC45	1	0.0357143	0	0	0.27451	0.582846
CRYBB3	1	0.0357143	0	0	0.27451	0.582846
FAAH2	1	0.0357143	0	0	0.27451	0.582846
VAMP7	1	0.0357143	0	0	0.27451	0.582846
SAMD11	1	0.0357143	0	0	0.27451	0.582846
GJB5	1	0.0357143	0	0	0.27451	0.582846
MFSD2B	1	0.0357143	0	0	0.27451	0.582846
TEX37	1	0.0357143	0	0	0.27451	0.582846
SULT1C3	1	0.0357143	0	0	0.27451	0.582846
FAM105A	1	0.0357143	0	0	0.27451	0.582846
SLC44A4	1	0.0357143	0	0	0.27451	0.582846
FOXP4	1	0.0357143	0	0	0.27451	0.582846
EBAG9	1	0.0357143	0	0	0.27451	0.582846
LMNTD2	1	0.0357143	0	0	0.27451	0.582846
TEAD1	1	0.0357143	0	0	0.27451	0.582846
CABP2	1	0.0357143	0	0	0.27451	0.582846
ATP2A1	1	0.0357143	0	0	0.27451	0.582846
CIDEA	1	0.0357143	0	0	0.27451	0.582846
PRR19	1	0.0357143	0	0	0.27451	0.582846
BAGE	1	0.0357143	0	0	0.27451	0.582846
ATAD3A	1	0.0357143	0	0	0.27451	0.582846
LCE1D	1	0.0357143	0	0	0.27451	0.582846
BRINP3	1	0.0357143	0	0	0.27451	0.582846
HAAO	1	0.0357143	0	0	0.27451	0.582846
NXPH2	1	0.0357143	0	0	0.27451	0.582846
PTH1R	1	0.0357143	0	0	0.27451	0.582846
IDUA	1	0.0357143	0	0	0.27451	0.582846
GAB1	1	0.0357143	0	0	0.27451	0.582846
SH3RF2	1	0.0357143	0	0	0.27451	0.582846
OR10C1	1	0.0357143	0	0	0.27451	0.582846
SLC26A7	1	0.0357143	0	0	0.27451	0.582846
MOB3B	1	0.0357143	0	0	0.27451	0.582846
SLC27A4	1	0.0357143	0	0	0.27451	0.582846
MAMDC4	1	0.0357143	0	0	0.27451	0.582846
VSTM4	1	0.0357143	0	0	0.27451	0.582846
TMEM218	1	0.0357143	0	0	0.27451	0.582846
AQP5	1	0.0357143	0	0	0.27451	0.582846
TMPRSS12	1	0.0357143	0	0	0.27451	0.582846
GRK1	1	0.0357143	0	0	0.27451	0.582846
UNC79	1	0.0357143	0	0	0.27451	0.582846
SLC13A5	1	0.0357143	0	0	0.27451	0.582846
MPP3	1	0.0357143	0	0	0.27451	0.582846
TMC6	1	0.0357143	0	0	0.27451	0.582846
ENDOV	1	0.0357143	0	0	0.27451	0.582846
COPE	1	0.0357143	0	0	0.27451	0.582846
SNAP25	1	0.0357143	0	0	0.27451	0.582846
MAP1LC3A	1	0.0357143	0	0	0.27451	0.582846
TMEM191C	1	0.0357143	0	0	0.27451	0.582846
ATP1B4	1	0.0357143	0	0	0.27451	0.582846
VGLL1	1	0.0357143	0	0	0.27451	0.582846
GBP2	1	0.0357143	0	0	0.27451	0.582846
PROX1	1	0.0357143	0	0	0.27451	0.582846
EMILIN1	1	0.0357143	0	0	0.27451	0.582846
CYP2U1	1	0.0357143	0	0	0.27451	0.582846
IFNA7	1	0.0357143	0	0	0.27451	0.582846
RPL12	1	0.0357143	0	0	0.27451	0.582846
LRSAM1	1	0.0357143	0	0	0.27451	0.582846
NCS1	1	0.0357143	0	0	0.27451	0.582846
HMCN2	1	0.0357143	0	0	0.27451	0.582846
GPRIN2	1	0.0357143	0	0	0.27451	0.582846
FAM204A	1	0.0357143	0	0	0.27451	0.582846
C11orf95	1	0.0357143	0	0	0.27451	0.582846
LRTM2	1	0.0357143	0	0	0.27451	0.582846
KRT76	1	0.0357143	0	0	0.27451	0.582846
XPOT	1	0.0357143	0	0	0.27451	0.582846
TMEM119	1	0.0357143	0	0	0.27451	0.582846
DLEU7	1	0.0357143	0	0	0.27451	0.582846
RD3L	1	0.0357143	0	0	0.27451	0.582846
MYEF2	1	0.0357143	0	0	0.27451	0.582846
CMTM3	1	0.0357143	0	0	0.27451	0.582846
CDK3	1	0.0357143	0	0	0.27451	0.582846
SBSN	1	0.0357143	0	0	0.27451	0.582846
CNFN	1	0.0357143	0	0	0.27451	0.582846
KLK3	1	0.0357143	0	0	0.27451	0.582846
ZNF341	1	0.0357143	0	0	0.27451	0.582846
BCAS1	1	0.0357143	0	0	0.27451	0.582846
SH2D1A	1	0.0357143	0	0	0.27451	0.582846
SRGAP2	1	0.0357143	0	0	0.27451	0.582846
EHHADH	1	0.0357143	0	0	0.27451	0.582846
AHSG	1	0.0357143	0	0	0.27451	0.582846
GMNC	1	0.0357143	0	0	0.27451	0.582846
KLB	1	0.0357143	0	0	0.27451	0.582846
DIMT1	1	0.0357143	0	0	0.27451	0.582846
HIST1H3B	1	0.0357143	0	0	0.27451	0.582846
CPA4	1	0.0357143	0	0	0.27451	0.582846
NKAIN3	1	0.0357143	0	0	0.27451	0.582846
DEPTOR	1	0.0357143	0	0	0.27451	0.582846
TPCN2	1	0.0357143	0	0	0.27451	0.582846
ELMSAN1	1	0.0357143	0	0	0.27451	0.582846
FKBP10	1	0.0357143	0	0	0.27451	0.582846
SKAP1	1	0.0357143	0	0	0.27451	0.582846
DUS3L	1	0.0357143	0	0	0.27451	0.582846
IGLON5	1	0.0357143	0	0	0.27451	0.582846
GSTT2	1	0.0357143	0	0	0.27451	0.582846
SELM	1	0.0357143	0	0	0.27451	0.582846
RAB9B	1	0.0357143	0	0	0.27451	0.582846
TENM1	1	0.0357143	0	0	0.27451	0.582846
NT5C1B-RDH14	1	0.0357143	0	0	0.27451	0.582846
KIAA1211L	1	0.0357143	0	0	0.27451	0.582846
SPINK8	1	0.0357143	0	0	0.27451	0.582846
TRIM7	1	0.0357143	0	0	0.27451	0.582846
PPP1R11	1	0.0357143	0	0	0.27451	0.582846
FSCN1	1	0.0357143	0	0	0.27451	0.582846
REPIN1	1	0.0357143	0	0	0.27451	0.582846
IKBKAP	1	0.0357143	0	0	0.27451	0.582846
LCN1	1	0.0357143	0	0	0.27451	0.582846
FAM189A1	1	0.0357143	0	0	0.27451	0.582846
USF2	1	0.0357143	0	0	0.27451	0.582846
NASP	1	0.0357143	0	0	0.27451	0.582846
PIFO	1	0.0357143	0	0	0.27451	0.582846
C1orf54	1	0.0357143	0	0	0.27451	0.582846
C1orf61	1	0.0357143	0	0	0.27451	0.582846
TTC24	1	0.0357143	0	0	0.27451	0.582846
FCRL4	1	0.0357143	0	0	0.27451	0.582846
RBBP5	1	0.0357143	0	0	0.27451	0.582846
RNASEH1	1	0.0357143	0	0	0.27451	0.582846
CCT7	1	0.0357143	0	0	0.27451	0.582846
CCDC115	1	0.0357143	0	0	0.27451	0.582846
EAF2	1	0.0357143	0	0	0.27451	0.582846
EPHB3	1	0.0357143	0	0	0.27451	0.582846
ADD1	1	0.0357143	0	0	0.27451	0.582846
NDNF	1	0.0357143	0	0	0.27451	0.582846
FGG	1	0.0357143	0	0	0.27451	0.582846
CDC20B	1	0.0357143	0	0	0.27451	0.582846
ISOC1	1	0.0357143	0	0	0.27451	0.582846
EXOC2	1	0.0357143	0	0	0.27451	0.582846
ACTL6B	1	0.0357143	0	0	0.27451	0.582846
EZH2	1	0.0357143	0	0	0.27451	0.582846
ERICH1	1	0.0357143	0	0	0.27451	0.582846
LRRC69	1	0.0357143	0	0	0.27451	0.582846
ORM2	1	0.0357143	0	0	0.27451	0.582846
UCN3	1	0.0357143	0	0	0.27451	0.582846
GDI2	1	0.0357143	0	0	0.27451	0.582846
SLC25A22	1	0.0357143	0	0	0.27451	0.582846
TMEM86A	1	0.0357143	0	0	0.27451	0.582846
ABTB2	1	0.0357143	0	0	0.27451	0.582846
SLC43A1	1	0.0357143	0	0	0.27451	0.582846
YAF2	1	0.0357143	0	0	0.27451	0.582846
GNG2	1	0.0357143	0	0	0.27451	0.582846
BTBD6	1	0.0357143	0	0	0.27451	0.582846
CHRNA3	1	0.0357143	0	0	0.27451	0.582846
ZNF174	1	0.0357143	0	0	0.27451	0.582846
SLX1A	1	0.0357143	0	0	0.27451	0.582846
TMEM102	1	0.0357143	0	0	0.27451	0.582846
EVPLL	1	0.0357143	0	0	0.27451	0.582846
C17orf50	1	0.0357143	0	0	0.27451	0.582846
PGAP3	1	0.0357143	0	0	0.27451	0.582846
PSMD3	1	0.0357143	0	0	0.27451	0.582846
MRO	1	0.0357143	0	0	0.27451	0.582846
NCLN	1	0.0357143	0	0	0.27451	0.582846
TNFSF14	1	0.0357143	0	0	0.27451	0.582846
HOOK2	1	0.0357143	0	0	0.27451	0.582846
SIGLEC14	1	0.0357143	0	0	0.27451	0.582846
SDC4	1	0.0357143	0	0	0.27451	0.582846
KRTAP11-1	1	0.0357143	0	0	0.27451	0.582846
COMT	1	0.0357143	0	0	0.27451	0.582846
EMID1	1	0.0357143	0	0	0.27451	0.582846
CYP2D6	1	0.0357143	0	0	0.27451	0.582846
ITIH6	1	0.0357143	0	0	0.27451	0.582846
MORC4	1	0.0357143	0	0	0.27451	0.582846
FAM151A	1	0.0357143	0	0	0.27451	0.582846
CELF3	1	0.0357143	0	0	0.27451	0.582846
FAM198B	1	0.0357143	0	0	0.27451	0.582846
SLC9A3	1	0.0357143	0	0	0.27451	0.582846
DRD1	1	0.0357143	0	0	0.27451	0.582846
PHACTR1	1	0.0357143	0	0	0.27451	0.582846
IYD	1	0.0357143	0	0	0.27451	0.582846
HOXA7	1	0.0357143	0	0	0.27451	0.582846
GPC2	1	0.0357143	0	0	0.27451	0.582846
KBTBD11	1	0.0357143	0	0	0.27451	0.582846
GFRA2	1	0.0357143	0	0	0.27451	0.582846
GSN	1	0.0357143	0	0	0.27451	0.582846
ST6GALNAC6	1	0.0357143	0	0	0.27451	0.582846
MAN1B1	1	0.0357143	0	0	0.27451	0.582846
USP6NL	1	0.0357143	0	0	0.27451	0.582846
PHC1	1	0.0357143	0	0	0.27451	0.582846
SUPT20H	1	0.0357143	0	0	0.27451	0.582846
SPTLC2	1	0.0357143	0	0	0.27451	0.582846
PRR25	1	0.0357143	0	0	0.27451	0.582846
ADAD2	1	0.0357143	0	0	0.27451	0.582846
SGSM2	1	0.0357143	0	0	0.27451	0.582846
TNFRSF13B	1	0.0357143	0	0	0.27451	0.582846
ARHGAP23	1	0.0357143	0	0	0.27451	0.582846
KRTAP3-1	1	0.0357143	0	0	0.27451	0.582846
KRTAP29-1	1	0.0357143	0	0	0.27451	0.582846
OTOP3	1	0.0357143	0	0	0.27451	0.582846
SYNGR2	1	0.0357143	0	0	0.27451	0.582846
CCDC105	1	0.0357143	0	0	0.27451	0.582846
HOMER3	1	0.0357143	0	0	0.27451	0.582846
IFNL3	1	0.0357143	0	0	0.27451	0.582846
PHLDB3	1	0.0357143	0	0	0.27451	0.582846
PPP1R37	1	0.0357143	0	0	0.27451	0.582846
HSPA12B	1	0.0357143	0	0	0.27451	0.582846
EMILIN3	1	0.0357143	0	0	0.27451	0.582846
ZNRF3	1	0.0357143	0	0	0.27451	0.582846
APOO	1	0.0357143	0	0	0.27451	0.582846
TIE1	1	0.0357143	0	0	0.27451	0.582846
SMG5	1	0.0357143	0	0	0.27451	0.582846
KIRREL	1	0.0357143	0	0	0.27451	0.582846
CAMSAP2	1	0.0357143	0	0	0.27451	0.582846
ITPKB	1	0.0357143	0	0	0.27451	0.582846
NTPCR	1	0.0357143	0	0	0.27451	0.582846
PRR30	1	0.0357143	0	0	0.27451	0.582846
KANSL3	1	0.0357143	0	0	0.27451	0.582846
FER1L5	1	0.0357143	0	0	0.27451	0.582846
DES	1	0.0357143	0	0	0.27451	0.582846
NELFA	1	0.0357143	0	0	0.27451	0.582846
ABLIM2	1	0.0357143	0	0	0.27451	0.582846
PF4V1	1	0.0357143	0	0	0.27451	0.582846
ETNPPL	1	0.0357143	0	0	0.27451	0.582846
MROH2B	1	0.0357143	0	0	0.27451	0.582846
IL3	1	0.0357143	0	0	0.27451	0.582846
HSPA1A	1	0.0357143	0	0	0.27451	0.582846
CRIP3	1	0.0357143	0	0	0.27451	0.582846
GNA12	1	0.0357143	0	0	0.27451	0.582846
GUSB	1	0.0357143	0	0	0.27451	0.582846
ZNF775	1	0.0357143	0	0	0.27451	0.582846
CHPF2	1	0.0357143	0	0	0.27451	0.582846
CCAR2	1	0.0357143	0	0	0.27451	0.582846
RIPK2	1	0.0357143	0	0	0.27451	0.582846
TSNARE1	1	0.0357143	0	0	0.27451	0.582846
SCRT1	1	0.0357143	0	0	0.27451	0.582846
KIFC2	1	0.0357143	0	0	0.27451	0.582846
ZDHHC12	1	0.0357143	0	0	0.27451	0.582846
PAEP	1	0.0357143	0	0	0.27451	0.582846
ENTPD2	1	0.0357143	0	0	0.27451	0.582846
TMEM203	1	0.0357143	0	0	0.27451	0.582846
C9orf173	1	0.0357143	0	0	0.27451	0.582846
ASB13	1	0.0357143	0	0	0.27451	0.582846
SKIDA1	1	0.0357143	0	0	0.27451	0.582846
KDM4E	1	0.0357143	0	0	0.27451	0.582846
HDAC7	1	0.0357143	0	0	0.27451	0.582846
BBS10	1	0.0357143	0	0	0.27451	0.582846
CMKLR1	1	0.0357143	0	0	0.27451	0.582846
HCAR3	1	0.0357143	0	0	0.27451	0.582846
PUS1	1	0.0357143	0	0	0.27451	0.582846
GALNT9	1	0.0357143	0	0	0.27451	0.582846
AMER2	1	0.0357143	0	0	0.27451	0.582846
ZNF219	1	0.0357143	0	0	0.27451	0.582846
GPR68	1	0.0357143	0	0	0.27451	0.582846
STARD9	1	0.0357143	0	0	0.27451	0.582846
C15orf43	1	0.0357143	0	0	0.27451	0.582846
HAPLN3	1	0.0357143	0	0	0.27451	0.582846
LUC7L	1	0.0357143	0	0	0.27451	0.582846
ITFG3	1	0.0357143	0	0	0.27451	0.582846
MRPL28	1	0.0357143	0	0	0.27451	0.582846
GLIS2	1	0.0357143	0	0	0.27451	0.582846
PPL	1	0.0357143	0	0	0.27451	0.582846
ZNF646	1	0.0357143	0	0	0.27451	0.582846
THAP11	1	0.0357143	0	0	0.27451	0.582846
WDR59	1	0.0357143	0	0	0.27451	0.582846
CBFA2T3	1	0.0357143	0	0	0.27451	0.582846
TM4SF5	1	0.0357143	0	0	0.27451	0.582846
ALOX12	1	0.0357143	0	0	0.27451	0.582846
CLEC10A	1	0.0357143	0	0	0.27451	0.582846
CNTROB	1	0.0357143	0	0	0.27451	0.582846
ULK2	1	0.0357143	0	0	0.27451	0.582846
PIPOX	1	0.0357143	0	0	0.27451	0.582846
NT5C3B	1	0.0357143	0	0	0.27451	0.582846
AARSD1	1	0.0357143	0	0	0.27451	0.582846
RUNDC3A	1	0.0357143	0	0	0.27451	0.582846
DCAKD	1	0.0357143	0	0	0.27451	0.582846
TACO1	1	0.0357143	0	0	0.27451	0.582846
CD300LD	1	0.0357143	0	0	0.27451	0.582846
RHBDF2	1	0.0357143	0	0	0.27451	0.582846
SEPT9	1	0.0357143	0	0	0.27451	0.582846
CARD14	1	0.0357143	0	0	0.27451	0.582846
HGS	1	0.0357143	0	0	0.27451	0.582846
PIEZO2	1	0.0357143	0	0	0.27451	0.582846
SF3A2	1	0.0357143	0	0	0.27451	0.582846
LINGO3	1	0.0357143	0	0	0.27451	0.582846
TLE2	1	0.0357143	0	0	0.27451	0.582846
PRR22	1	0.0357143	0	0	0.27451	0.582846
ELOF1	1	0.0357143	0	0	0.27451	0.582846
TECR	1	0.0357143	0	0	0.27451	0.582846
MEF2B	1	0.0357143	0	0	0.27451	0.582846
KMT2B	1	0.0357143	0	0	0.27451	0.582846
PAK4	1	0.0357143	0	0	0.27451	0.582846
SPTBN4	1	0.0357143	0	0	0.27451	0.582846
NKPD1	1	0.0357143	0	0	0.27451	0.582846
ERCC1	1	0.0357143	0	0	0.27451	0.582846
MED25	1	0.0357143	0	0	0.27451	0.582846
VRK3	1	0.0357143	0	0	0.27451	0.582846
VSTM1	1	0.0357143	0	0	0.27451	0.582846
SYT5	1	0.0357143	0	0	0.27451	0.582846
ISOC2	1	0.0357143	0	0	0.27451	0.582846
POFUT1	1	0.0357143	0	0	0.27451	0.582846
DSN1	1	0.0357143	0	0	0.27451	0.582846
GATA5	1	0.0357143	0	0	0.27451	0.582846
HELZ2	1	0.0357143	0	0	0.27451	0.582846
INPP5J	1	0.0357143	0	0	0.27451	0.582846
ELFN2	1	0.0357143	0	0	0.27451	0.582846
CDC42EP1	1	0.0357143	0	0	0.27451	0.582846
MKL1	1	0.0357143	0	0	0.27451	0.582846
TSPO	1	0.0357143	0	0	0.27451	0.582846
PRKX	1	0.0357143	0	0	0.27451	0.582846
NYX	1	0.0357143	0	0	0.27451	0.582846
GPKOW	1	0.0357143	0	0	0.27451	0.582846
P2RY4	1	0.0357143	0	0	0.27451	0.582846
CT83	1	0.0357143	0	0	0.27451	0.582846
FAM3A	1	0.0357143	0	0	0.27451	0.582846
CTAG2	1	0.0357143	0	0	0.27451	0.582846
OLA1	1	0.0357143	0	0	0.27451	0.582846
PLCD4	1	0.0357143	0	0	0.27451	0.582846
GALNT15	1	0.0357143	0	0	0.27451	0.582846
PRR27	1	0.0357143	0	0	0.27451	0.582846
MCCC2	1	0.0357143	0	0	0.27451	0.582846
SLC22A23	1	0.0357143	0	0	0.27451	0.582846
C4B_2	1	0.0357143	0	0	0.27451	0.582846
GCLC	1	0.0357143	0	0	0.27451	0.582846
FKBP6	1	0.0357143	0	0	0.27451	0.582846
ACY3	1	0.0357143	0	0	0.27451	0.582846
PDE2A	1	0.0357143	0	0	0.27451	0.582846
CAPN5	1	0.0357143	0	0	0.27451	0.582846
MSANTD4	1	0.0357143	0	0	0.27451	0.582846
PLEKHG6	1	0.0357143	0	0	0.27451	0.582846
C2CD5	1	0.0357143	0	0	0.27451	0.582846
FAIM2	1	0.0357143	0	0	0.27451	0.582846
HOXC6	1	0.0357143	0	0	0.27451	0.582846
UNG	1	0.0357143	0	0	0.27451	0.582846
CAMKK2	1	0.0357143	0	0	0.27451	0.582846
TBC1D24	1	0.0357143	0	0	0.27451	0.582846
CLEC18B	1	0.0357143	0	0	0.27451	0.582846
TCF3	1	0.0357143	0	0	0.27451	0.582846
APOE	1	0.0357143	0	0	0.27451	0.582846
MAGEB5	1	0.0357143	0	0	0.27451	0.582846
MIIP	1	0.0357143	0	0	0.27451	0.582846
WDR43	1	0.0357143	0	0	0.27451	0.582846
MRPL19	1	0.0357143	0	0	0.27451	0.582846
CTDSPL	1	0.0357143	0	0	0.27451	0.582846
GYPA	1	0.0357143	0	0	0.27451	0.582846
NAIP	1	0.0357143	0	0	0.27451	0.582846
CCDC25	1	0.0357143	0	0	0.27451	0.582846
CKS2	1	0.0357143	0	0	0.27451	0.582846
SEC16A	1	0.0357143	0	0	0.27451	0.582846
OR51B5	1	0.0357143	0	0	0.27451	0.582846
DKK3	1	0.0357143	0	0	0.27451	0.582846
TMEM233	1	0.0357143	0	0	0.27451	0.582846
CBLN3	1	0.0357143	0	0	0.27451	0.582846
BNIP2	1	0.0357143	0	0	0.27451	0.582846
NAA60	1	0.0357143	0	0	0.27451	0.582846
DOC2A	1	0.0357143	0	0	0.27451	0.582846
ABR	1	0.0357143	0	0	0.27451	0.582846
SLC25A35	1	0.0357143	0	0	0.27451	0.582846
KSR1	1	0.0357143	0	0	0.27451	0.582846
SYMPK	1	0.0357143	0	0	0.27451	0.582846
ATRX	1	0.0357143	0	0	0.27451	0.582846
FIGLA	1	0.0357143	0	0	0.27451	0.582846
SMTNL1	1	0.0357143	0	0	0.27451	0.582846
ATXN3	1	0.0357143	0	0	0.27451	0.582846
POLR2F	1	0.0357143	0	0	0.27451	0.582846
UBE2J2	1	0.0357143	0	0	0.27451	0.582846
TMCO4	1	0.0357143	0	0	0.27451	0.582846
EFCAB14	1	0.0357143	0	0	0.27451	0.582846
ADORA3	1	0.0357143	0	0	0.27451	0.582846
TMEM150A	1	0.0357143	0	0	0.27451	0.582846
PTMA	1	0.0357143	0	0	0.27451	0.582846
LHFPL4	1	0.0357143	0	0	0.27451	0.582846
GADL1	1	0.0357143	0	0	0.27451	0.582846
SPSB4	1	0.0357143	0	0	0.27451	0.582846
ACTRT3	1	0.0357143	0	0	0.27451	0.582846
CPEB2	1	0.0357143	0	0	0.27451	0.582846
NOA1	1	0.0357143	0	0	0.27451	0.582846
PDLIM3	1	0.0357143	0	0	0.27451	0.582846
NEU1	1	0.0357143	0	0	0.27451	0.582846
KLHL31	1	0.0357143	0	0	0.27451	0.582846
UFL1	1	0.0357143	0	0	0.27451	0.582846
GPER1	1	0.0357143	0	0	0.27451	0.582846
ORAI2	1	0.0357143	0	0	0.27451	0.582846
LAMB1	1	0.0357143	0	0	0.27451	0.582846
MTSS1	1	0.0357143	0	0	0.27451	0.582846
MRPS2	1	0.0357143	0	0	0.27451	0.582846
FZD8	1	0.0357143	0	0	0.27451	0.582846
ALOX5	1	0.0357143	0	0	0.27451	0.582846
TBATA	1	0.0357143	0	0	0.27451	0.582846
POLR2G	1	0.0357143	0	0	0.27451	0.582846
PTS	1	0.0357143	0	0	0.27451	0.582846
TREH	1	0.0357143	0	0	0.27451	0.582846
RARG	1	0.0357143	0	0	0.27451	0.582846
AREL1	1	0.0357143	0	0	0.27451	0.582846
EXOC3L4	1	0.0357143	0	0	0.27451	0.582846
NR2F2	1	0.0357143	0	0	0.27451	0.582846
PIEZO1	1	0.0357143	0	0	0.27451	0.582846
CDT1	1	0.0357143	0	0	0.27451	0.582846
LHX1	1	0.0357143	0	0	0.27451	0.582846
ACOX1	1	0.0357143	0	0	0.27451	0.582846
DLGAP1	1	0.0357143	0	0	0.27451	0.582846
RIOK3	1	0.0357143	0	0	0.27451	0.582846
SKOR2	1	0.0357143	0	0	0.27451	0.582846
CYP4F2	1	0.0357143	0	0	0.27451	0.582846
PPP1R14A	1	0.0357143	0	0	0.27451	0.582846
ZNF418	1	0.0357143	0	0	0.27451	0.582846
L3MBTL1	1	0.0357143	0	0	0.27451	0.582846
SLC35C2	1	0.0357143	0	0	0.27451	0.582846
ALPL	1	0.0357143	0	0	0.27451	0.582846
ANKRD28	1	0.0357143	0	0	0.27451	0.582846
ASB14	1	0.0357143	0	0	0.27451	0.582846
CD96	1	0.0357143	0	0	0.27451	0.582846
KLF15	1	0.0357143	0	0	0.27451	0.582846
KLHL6	1	0.0357143	0	0	0.27451	0.582846
PCDHGA4	1	0.0357143	0	0	0.27451	0.582846
PRR23D2	1	0.0357143	0	0	0.27451	0.582846
SNTB1	1	0.0357143	0	0	0.27451	0.582846
EXOSC4	1	0.0357143	0	0	0.27451	0.582846
PFKFB3	1	0.0357143	0	0	0.27451	0.582846
SCGB1D4	1	0.0357143	0	0	0.27451	0.582846
CRYAB	1	0.0357143	0	0	0.27451	0.582846
NXPE2	1	0.0357143	0	0	0.27451	0.582846
FAM186A	1	0.0357143	0	0	0.27451	0.582846
CSPG4	1	0.0357143	0	0	0.27451	0.582846
GNPTG	1	0.0357143	0	0	0.27451	0.582846
CABP5	1	0.0357143	0	0	0.27451	0.582846
CTU1	1	0.0357143	0	0	0.27451	0.582846
ZSCAN18	1	0.0357143	0	0	0.27451	0.582846
RRBP1	1	0.0357143	0	0	0.27451	0.582846
DZANK1	1	0.0357143	0	0	0.27451	0.582846
PPIL2	1	0.0357143	0	0	0.27451	0.582846
LRCH2	1	0.0357143	0	0	0.27451	0.582846
PRADC1	1	0.0357143	0	0	0.27451	0.582846
RPL31	1	0.0357143	0	0	0.27451	0.582846
INSIG2	1	0.0357143	0	0	0.27451	0.582846
TMEM110-MUSTN1	1	0.0357143	0	0	0.27451	0.582846
SUCLG2	1	0.0357143	0	0	0.27451	0.582846
NME9	1	0.0357143	0	0	0.27451	0.582846
ICE1	1	0.0357143	0	0	0.27451	0.582846
MUS81	1	0.0357143	0	0	0.27451	0.582846
SF3B2	1	0.0357143	0	0	0.27451	0.582846
CLPX	1	0.0357143	0	0	0.27451	0.582846
SERPINF2	1	0.0357143	0	0	0.27451	0.582846
IZUMO4	1	0.0357143	0	0	0.27451	0.582846
KCTD15	1	0.0357143	0	0	0.27451	0.582846
SAMD4B	1	0.0357143	0	0	0.27451	0.582846
PARP3	1	0.0357143	0	0	0.27451	0.582846
PEX2	1	0.0357143	0	0	0.27451	0.582846
CDH24	1	0.0357143	0	0	0.27451	0.582846
PRCD	1	0.0357143	0	0	0.27451	0.582846
XAGE5	1	0.0357143	0	0	0.27451	0.582846
EPM2A	1	0.0357143	0	0	0.27451	0.582846
CNTRL	1	0.0357143	0	0	0.27451	0.582846
CEP128	1	0.0357143	0	0	0.27451	0.582846
PNPLA4	1	0.0357143	0	0	0.27451	0.582846
EDARADD	1	0.0357143	0	0	0.27451	0.582846
TIMM23B	1	0.0357143	0	0	0.27451	0.582846
ANXA7	1	0.0357143	0	0	0.27451	0.582846
NRIP3	1	0.0357143	0	0	0.27451	0.582846
CCDC84	1	0.0357143	0	0	0.27451	0.582846
JPH4	1	0.0357143	0	0	0.27451	0.582846
TC2N	1	0.0357143	0	0	0.27451	0.582846
C15orf40	1	0.0357143	0	0	0.27451	0.582846
TM6SF1	1	0.0357143	0	0	0.27451	0.582846
LITAF	1	0.0357143	0	0	0.27451	0.582846
RNF128	1	0.0357143	0	0	0.27451	0.582846
CD8A	1	0.0357143	0	0	0.27451	0.582846
CEMIP	1	0.0357143	0	0	0.27451	0.582846
NBPF20	1	0.0357143	0	0	0.27451	0.582846
CCDC132	1	0.0357143	0	0	0.27451	0.582846
RAB2B	1	0.0357143	0	0	0.27451	0.582846
DFFB	1	0.0357143	0	0	0.27451	0.582846
PPIE	1	0.0357143	0	0	0.27451	0.582846
JUN	1	0.0357143	0	0	0.27451	0.582846
ITGB6	1	0.0357143	0	0	0.27451	0.582846
ARHGEF28	1	0.0357143	0	0	0.27451	0.582846
PIM1	1	0.0357143	0	0	0.27451	0.582846
RAPGEF5	1	0.0357143	0	0	0.27451	0.582846
C7orf55-LUC7L2	1	0.0357143	0	0	0.27451	0.582846
TTI2	1	0.0357143	0	0	0.27451	0.582846
SET	1	0.0357143	0	0	0.27451	0.582846
OR6C76	1	0.0357143	0	0	0.27451	0.582846
MBIP	1	0.0357143	0	0	0.27451	0.582846
HDGFRP3	1	0.0357143	0	0	0.27451	0.582846
RPS6KB1	1	0.0357143	0	0	0.27451	0.582846
ZNF343	1	0.0357143	0	0	0.27451	0.582846
BPIFB2	1	0.0357143	0	0	0.27451	0.582846
ANKRD45	1	0.0357143	0	0	0.27451	0.582846
IQSEC1	1	0.0357143	0	0	0.27451	0.582846
MICA	1	0.0357143	0	0	0.27451	0.582846
PIBF1	1	0.0357143	0	0	0.27451	0.582846
HDHD2	1	0.0357143	0	0	0.27451	0.582846
KIZ	1	0.0357143	0	0	0.27451	0.582846
COL4A6	1	0.0357143	0	0	0.27451	0.582846
CLCNKA	1	0.0357143	0	0	0.27451	0.582846
NPR1	1	0.0357143	0	0	0.27451	0.582846
C3orf38	1	0.0357143	0	0	0.27451	0.582846
SLC51A	1	0.0357143	0	0	0.27451	0.582846
STAP1	1	0.0357143	0	0	0.27451	0.582846
TMEM151B	1	0.0357143	0	0	0.27451	0.582846
RMDN1	1	0.0357143	0	0	0.27451	0.582846
RFK	1	0.0357143	0	0	0.27451	0.582846
ODF3	1	0.0357143	0	0	0.27451	0.582846
TRPM5	1	0.0357143	0	0	0.27451	0.582846
TTC12	1	0.0357143	0	0	0.27451	0.582846
C12orf4	1	0.0357143	0	0	0.27451	0.582846
GZMH	1	0.0357143	0	0	0.27451	0.582846
BLOC1S6	1	0.0357143	0	0	0.27451	0.582846
ISL2	1	0.0357143	0	0	0.27451	0.582846
RAD51C	1	0.0357143	0	0	0.27451	0.582846
RECQL5	1	0.0357143	0	0	0.27451	0.582846
GCGR	1	0.0357143	0	0	0.27451	0.582846
FSTL3	1	0.0357143	0	0	0.27451	0.582846
C21orf58	1	0.0357143	0	0	0.27451	0.582846
AIFM3	1	0.0357143	0	0	0.27451	0.582846
PPP1R3F	1	0.0357143	0	0	0.27451	0.582846
MKNK1	1	0.0357143	0	0	0.27451	0.582846
SLC9C2	1	0.0357143	0	0	0.27451	0.582846
KCNK12	1	0.0357143	0	0	0.27451	0.582846
CCDC85A	1	0.0357143	0	0	0.27451	0.582846
EOMES	1	0.0357143	0	0	0.27451	0.582846
EMCN	1	0.0357143	0	0	0.27451	0.582846
HELT	1	0.0357143	0	0	0.27451	0.582846
IRX4	1	0.0357143	0	0	0.27451	0.582846
CANX	1	0.0357143	0	0	0.27451	0.582846
EPO	1	0.0357143	0	0	0.27451	0.582846
GALNT11	1	0.0357143	0	0	0.27451	0.582846
GINS4	1	0.0357143	0	0	0.27451	0.582846
IER5L	1	0.0357143	0	0	0.27451	0.582846
NSMF	1	0.0357143	0	0	0.27451	0.582846
ACSL5	1	0.0357143	0	0	0.27451	0.582846
TCERG1L	1	0.0357143	0	0	0.27451	0.582846
RPL27A	1	0.0357143	0	0	0.27451	0.582846
TRIM51	1	0.0357143	0	0	0.27451	0.582846
BIVM-ERCC5	1	0.0357143	0	0	0.27451	0.582846
CDKN3	1	0.0357143	0	0	0.27451	0.582846
LGALS3	1	0.0357143	0	0	0.27451	0.582846
ONECUT1	1	0.0357143	0	0	0.27451	0.582846
KDM8	1	0.0357143	0	0	0.27451	0.582846
FUS	1	0.0357143	0	0	0.27451	0.582846
SMTNL2	1	0.0357143	0	0	0.27451	0.582846
SLC25A10	1	0.0357143	0	0	0.27451	0.582846
MRI1	1	0.0357143	0	0	0.27451	0.582846
LSR	1	0.0357143	0	0	0.27451	0.582846
NUMBL	1	0.0357143	0	0	0.27451	0.582846
ZNF880	1	0.0357143	0	0	0.27451	0.582846
AP1B1	1	0.0357143	0	0	0.27451	0.582846
MAPK11	1	0.0357143	0	0	0.27451	0.582846
TRMT1L	1	0.0357143	0	0	0.27451	0.582846
VAX1	1	0.0357143	0	0	0.27451	0.582846
CCDC169-SOHLH2	1	0.0357143	0	0	0.27451	0.582846
UBE2L3	1	0.0357143	0	0	0.27451	0.582846
RAMP1	1	0.0357143	0	0	0.27451	0.582846
PARVG	1	0.0357143	0	0	0.27451	0.582846
CD164L2	1	0.0357143	0	0	0.27451	0.582846
MROH2A	1	0.0357143	0	0	0.27451	0.582846
CDHR4	1	0.0357143	0	0	0.27451	0.582846
ZNF717	1	0.0357143	0	0	0.27451	0.582846
ARL13B	1	0.0357143	0	0	0.27451	0.582846
MRPS22	1	0.0357143	0	0	0.27451	0.582846
RNF13	1	0.0357143	0	0	0.27451	0.582846
SOWAHB	1	0.0357143	0	0	0.27451	0.582846
RWDD4	1	0.0357143	0	0	0.27451	0.582846
GTF2H2C_2	1	0.0357143	0	0	0.27451	0.582846
COL4A3BP	1	0.0357143	0	0	0.27451	0.582846
WRNIP1	1	0.0357143	0	0	0.27451	0.582846
HRCT1	1	0.0357143	0	0	0.27451	0.582846
INVS	1	0.0357143	0	0	0.27451	0.582846
AKR1E2	1	0.0357143	0	0	0.27451	0.582846
FAM208B	1	0.0357143	0	0	0.27451	0.582846
RRP12	1	0.0357143	0	0	0.27451	0.582846
METTL12	1	0.0357143	0	0	0.27451	0.582846
KIRREL3	1	0.0357143	0	0	0.27451	0.582846
METTL20	1	0.0357143	0	0	0.27451	0.582846
MAP4K5	1	0.0357143	0	0	0.27451	0.582846
FAM169B	1	0.0357143	0	0	0.27451	0.582846
GSE1	1	0.0357143	0	0	0.27451	0.582846
ZBTB14	1	0.0357143	0	0	0.27451	0.582846
INO80C	1	0.0357143	0	0	0.27451	0.582846
KANK3	1	0.0357143	0	0	0.27451	0.582846
HSD17B14	1	0.0357143	0	0	0.27451	0.582846
POLD1	1	0.0357143	0	0	0.27451	0.582846
UBE2S	1	0.0357143	0	0	0.27451	0.582846
ATP6V1E1	1	0.0357143	0	0	0.27451	0.582846
PICK1	1	0.0357143	0	0	0.27451	0.582846
FAM9A	1	0.0357143	0	0	0.27451	0.582846
TSTD1	1	0.0357143	0	0	0.27451	0.582846
TNPO3	1	0.0357143	0	0	0.27451	0.582846
EHMT1	1	0.0357143	0	0	0.27451	0.582846
OIP5	1	0.0357143	0	0	0.27451	0.582846
ACOT8	1	0.0357143	0	0	0.27451	0.582846
CCDC14	1	0.0357143	0	0	0.27451	0.582846
WHSC1L1	1	0.0357143	0	0	0.27451	0.582846
FAM60A	1	0.0357143	0	0	0.27451	0.582846
TMX1	1	0.0357143	0	0	0.27451	0.582846
RUNX1	1	0.0357143	0	0	0.27451	0.582846
ARHGEF3	1	0.0357143	0	0	0.27451	0.582846
VAPA	1	0.0357143	0	0	0.27451	0.582846
[truncated: 2,635 more rows]

## Sheet: Table S7
Table S7. Somatic mutations identified by whole-exome sequencing
Sample ID	Gene	Chromosome	Start	Ref.	Alt.	Functional region	Mutation type	Amino acid change
F4	FHAD1	1	15578398	C	T	intronic	.	.
F4	ESPNP	1	17034250	C	G	ncRNA_intronic	.	.
F4	SH2D5	1	21048439	G	A	exonic	missense SNV	SH2D5:NM_001103160:exon9:c.C866T:p.A289V,SH2D5:NM_001103161:exon10:c.C1118T:p.A373V
F4	KDM1A	1	23405675	C	T	intronic	.	.
F4	.	1	219785331	C	T	intergenic	.	.
F4	PXDN	2	1652531	C	T	exonic	synonymous SNV	PXDN:NM_012293:exon17:c.G3021A:p.P1007P
F4	NT5C1B-RDH14,NT5C1B	2	18758050	G	T	exonic	missense SNV	NT5C1B-RDH14:NM_001199103:exon7:c.C1139A:p.A380E,NT5C1B:NM_033253:exon7:c.C1133A:p.A378E,NT5C1B:NM_001002006:exon8:c.C1313A:p.A438E,NT5C1B:NM_001199086:exon8:c.C1262A:p.A421E,NT5C1B:NM_001199087:exon8:c.C1364A:p.A455E,NT5C1B:NM_001199088:exon8:c.C1319A:p.A440E,NT5C1B-RDH14:NM_001199104:exon8:c.C1313A:p.A438E
F4	NRXN1	2	51255389	C	T	exonic	missense SNV	NRXN1:NM_001135659:exon2:c.G23A:p.R8H,NRXN1:NM_004801:exon2:c.G23A:p.R8H
F4	KIAA1211L	2	99412749	G	A	intronic	.	.
F4	DARS	2	136690337	A	C	intronic	.	.
F4	FSIP2	2	186673618	C	A	exonic	missense SNV	FSIP2:NM_173651:exon17:c.C19852A:p.P6618T
F4	ABCB6	2	220075474	G	A	exonic	missense SNV	ABCB6:NM_005689:exon16:c.C2215T:p.R739C
F4	TRANK1	3	36873780	G	A	exonic	missense SNV	TRANK1:NM_014831:exon21:c.C7162T:p.R2388C
F4	SPINK8	3	48348564	A	C	intronic	.	.
F4	COL7A1	3	48601729	C	T	UTR3	.	.
F4	DNAH5	5	13871162	C	T	intronic	.	.
F4	MAN2A1	5	109183341	G	T	intronic	.	.
F4	APC	5	112173917	C	T	exonic	stopgain	APC:NM_001127511:exon14:c.C2572T:p.R858X,APC:NM_000038:exon16:c.C2626T:p.R876X,APC:NM_001127510:exon17:c.C2626T:p.R876X
F4	TRIM7	5	180626030	G	A	intronic	.	.
F4	PPP1R11	6	30036471	C	A	exonic	synonymous SNV	PPP1R11:NM_021959:exon2:c.C174A:p.S58S
F4	FSCN1	7	5632690	G	A	exonic	synonymous SNV	FSCN1:NM_003088:exon1:c.G123A:p.K41K
F4	NPSR1	7	34867060	C	T	exonic	synonymous SNV	NPSR1:NM_001300934:exon3:c.C328T:p.L110L,NPSR1:NM_001300933:exon5:c.C493T:p.L165L,NPSR1:NM_001300935:exon5:c.C526T:p.L176L,NPSR1:NM_207172:exon5:c.C526T:p.L176L,NPSR1:NM_207173:exon5:c.C526T:p.L176L
F4	CDK13	7	39990926	C	A	exonic	missense SNV	CDK13:NM_003718:exon1:c.C686A:p.S229Y,CDK13:NM_031267:exon1:c.C686A:p.S229Y
F4	PKD1L1	7	47971583	G	A	exonic	missense SNV	PKD1L1:NM_138295:exon5:c.C469T:p.R157W
F4	CYP3A43	7	99459297	C	T	exonic	missense SNV	CYP3A43:NM_001278921:exon8:c.C758T:p.T253M,CYP3A43:NM_022820:exon11:c.C1088T:p.T363M,CYP3A43:NM_057095:exon11:c.C1088T:p.T363M,CYP3A43:NM_057096:exon11:c.C1088T:p.T363M
F4	REPIN1	7	150069972	T	A	exonic	missense SNV	REPIN1:NM_014374:exon1:c.T1642A:p.C548S,REPIN1:NM_001099696:exon2:c.T1642A:p.C548S,REPIN1:NM_001099695:exon3:c.T1813A:p.C605S,REPIN1:NM_013400:exon4:c.T1642A:p.C548S
F4	ZFPM2	8	106813474	C	T	exonic	synonymous SNV	ZFPM2:NM_012082:exon8:c.C1164T:p.S388S
F4	NOL6	9	33469243	C	T	exonic	missense SNV	NOL6:NM_022917:exon6:c.G824A:p.R275H,NOL6:NM_139235:exon6:c.G824A:p.R275H
F4	.	9	68415331	G	A	intergenic	.	.
F4	TMEM2	9	74331376	A	C	intronic	.	.
F4	IKBKAP	9	111662727	G	A	intronic	.	.
F4	AKNA	9	117129939	G	A	exonic	missense SNV	AKNA:NM_030767:exon6:c.C1612T:p.L538F
F4	RXRA	9	137313957	T	C	intronic	.	.
F4	LCN1	9	138415238	C	G	intronic	.	.
F4	GLRX3	10	131964840	C	T	exonic	missense SNV	GLRX3:NM_001199868:exon5:c.C548T:p.S183L,GLRX3:NM_006541:exon5:c.C548T:p.S183L
F4	SLC22A24	11	62848445	A	G	exonic	synonymous SNV	SLC22A24:NM_001136506:exon9:c.T1545C:p.L515L
F4	KRAS	12	25378562	C	T	exonic	missense SNV	KRAS:NM_004985:exon4:c.G436A:p.A146T,KRAS:NM_033360:exon4:c.G436A:p.A146T
F4	CCDC38	12	96282365	G	A	intronic	.	.
F4	TRPV4	12	110231717	C	G	intronic	.	.
F4	FAM189A1	15	29418574	T	C	exonic	missense SNV	FAM189A1:NM_015307:exon9:c.A1124G:p.H375R
F4	ARNT2	15	80873763	G	A	intronic	.	.
F4	FSD2	15	83451733	G	A	exonic	synonymous SNV	FSD2:NM_001007122:exon4:c.C780T:p.N260N,FSD2:NM_001281806:exon4:c.C780T:p.N260N,FSD2:NM_001281805:exon5:c.C780T:p.N260N
F4	PIGQ	16	633353	T	C	exonic	missense SNV	PIGQ:NM_148920:exon10:c.T2002C:p.C668R
F4	MYLPF	16	30386149	C	T	UTR5	.	.
F4	TP53	17	7577082	C	A	exonic	stopgain	TP53:NM_001126115:exon4:c.G460T:p.E154X,TP53:NM_001126116:exon4:c.G460T:p.E154X,TP53:NM_001126117:exon4:c.G460T:p.E154X,TP53:NM_001276697:exon4:c.G379T:p.E127X,TP53:NM_001276698:exon4:c.G379T:p.E127X,TP53:NM_001276699:exon4:c.G379T:p.E127X,TP53:NM_001126118:exon7:c.G739T:p.E247X,TP53:NM_000546:exon8:c.G856T:p.E286X,TP53:NM_001126112:exon8:c.G856T:p.E286X,TP53:NM_001126113:exon8:c.G856T:p.E286X,TP…
F4	MYH8	17	10312474	G	A	exonic	synonymous SNV	MYH8:NM_002472:exon17:c.C1905T:p.S635S
F4	LOC440434	17	36359030	G	A	ncRNA_exonic	.	.
F4	FBN3	19	8152057	C	T	exonic	missense SNV	FBN3:NM_032447:exon53:c.G6658A:p.A2220T
F4	WIZ	19	15535725	C	T	exonic	synonymous SNV	WIZ:NM_021241:exon6:c.G1728A:p.S576S
F4	USF2	19	35760413	C	G	intronic	.	.
F4	PAPL	19	39591535	A	C	intronic	.	.
F4	ZNF28	19	53311395	G	A	intronic	.	.
F4	SSC5D	19	56024454	C	T	exonic	synonymous SNV	SSC5D:NM_001144950:exon13:c.C2862T:p.T954T
F4	EBF4	20	2739630	G	A	UTR3	.	.
F4	COL20A1	20	61953366	G	A	intronic	.	.
F4	BACH1	21	30699316	C	T	exonic	stopgain	BACH1:NM_001186:exon3:c.C1171T:p.R391X,BACH1:NM_206866:exon3:c.C1171T:p.R391X
F4	DGCR14	22	19121812	G	A	exonic	missense SNV	DGCR14:NM_022719:exon10:c.C1328T:p.A443V
F4	PNPLA3	22	44324727	C	G	exonic	missense SNV	PNPLA3:NM_025225:exon3:c.C444G:p.I148M
F4	MED12	X	70351422	G	A	exonic	missense SNV	MED12:NM_005120:exon29:c.G4070A:p.R1357H
F4	ATP1A1-AS1	1	116940481	CT	C	ncRNA_intronic	.	.
F4	PIK3C2B	1	204434325	C	CCT	intronic	.	.
F4	CHST10	2	101031588	TA	T	intronic	.	.
F4	CACNB4	2	152725790	C	CAG	intronic	.	.
F4	IKZF2	2	214012403	CAA	C	intronic	.	.
F4	ATP2B2	3	10429902	CA	C	intronic	.	.
F4	PXK	3	58351660	CT	C	intronic	.	.
F4	KIAA2018	3	113377481	GT	G	exonic	frameshift deletion	KIAA2018:NM_001009899:exon7:c.3047delA:p.N1016fs
F4	CBR4	4	169931322	GT	G	UTR5	.	.
F4	ADAP1	7	944907	CACGGGGGACACGG	C	intronic	.	.
F4	RASA4B,RASA4	7	102257050	TC	T	intronic	.	.
F4	.	10	13570569	GGCGGCAGCGGCGGCA	G	intergenic	.	.
F4	HERC4	10	69716602	TA	T	intronic	.	.
F4	PPP3CB	10	75214137	TA	T	intronic	.	.
F4	PNLIPRP3	10	118236575	CT	C	intronic	.	.
F4	PRICKLE1	12	42853069	TC	T	UTR3	.	.
F4	NAV3	12	78592992	ATGGGAACATTATTAC	A	intronic	.	.
F4	DDX54	12	113617917	GA	G	intronic	.	.
F4	CCDC168	13	103383505	CTG	C	exonic	frameshift deletion	CCDC168:NM_001146197:exon4:c.19540_19541del:p.Q6514fs
F4	.	14	90097911	GA	G	intergenic	.	.
F4	CERS3	15	101019693	GA	G	intronic	.	.
F4	UBN1	16	4909950	T	TC	exonic	frameshift insertion	UBN1:NM_001079514:exon6:c.653dupC:p.S218fs,UBN1:NM_001288656:exon6:c.653dupC:p.S218fs
F4	RBFOX3	17	77090637	TGGGAGGAGGGTGG	T	intronic	.	.
F4	GAA	17	78081526	A	AGCAGCGG	intronic	.	.
F4_286325	.	1	1854087	C	T	intergenic	.	.
F4_286325	TNFRSF14	1	2491205	C	T	intronic	.	.
F4_286325	MMEL1	1	2535613	C	A	exonic	synonymous SNV	MMEL1:NM_033467:exon10:c.G924T:p.V308V
F4_286325	MMEL1	1	2535758	A	G	intronic	.	.
F4_286325	DNAJC11	1	6740904	G	A	intronic	.	.
F4_286325	PER3	1	7845087	G	A	intronic	.	.
F4_286325	PDPN	1	13936990	G	A	exonic	missense SNV	PDPN:NM_001006624:exon3:c.G184A:p.V62M,PDPN:NM_001006625:exon3:c.G184A:p.V62M,PDPN:NM_006474:exon3:c.G538A:p.V180M,PDPN:NM_198389:exon3:c.G538A:p.V180M
F4_286325	MFAP2	1	17301830	G	A	exonic	missense SNV	MFAP2:NM_001135247:exon8:c.C379T:p.R127C,MFAP2:NM_001135248:exon8:c.C379T:p.R127C,MFAP2:NM_002403:exon8:c.C382T:p.R128C,MFAP2:NM_017459:exon8:c.C382T:p.R128C
F4_286325	IGSF21	1	18605340	G	T	intronic	.	.
F4_286325	UBR4	1	19493747	C	T	intronic	.	.
F4_286325	USP48	1	22109370	G	A	exonic	synonymous SNV	USP48:NM_001032730:exon1:c.C81T:p.H27H,USP48:NM_032236:exon1:c.C81T:p.H27H
F4_286325	LDLRAD2	1	22141206	A	C	exonic	missense SNV	LDLRAD2:NM_001013693:exon2:c.A401C:p.N134T
F4_286325	HSPG2	1	22174358	C	T	intronic	.	.
F4_286325	KDM1A	1	23405675	C	T	intronic	.	.
F4_286325	STK40	1	36823932	G	A	exonic	missense SNV	STK40:NM_001282546:exon4:c.C265T:p.R89W,STK40:NM_001282547:exon4:c.C250T:p.R84W,STK40:NM_032017:exon5:c.C250T:p.R84W
F4_286325	SMAP2	1	40878721	G	A	exonic	missense SNV	SMAP2:NM_001198978:exon5:c.G346A:p.E116K,SMAP2:NM_001198979:exon5:c.G421A:p.E141K,SMAP2:NM_001198980:exon5:c.G196A:p.E66K,SMAP2:NM_022733:exon5:c.G436A:p.E146K
F4_286325	PTPRF	1	44083414	C	T	exonic	synonymous SNV	PTPRF:NM_130440:exon24:c.C4176T:p.P1392P,PTPRF:NM_002840:exon25:c.C4203T:p.P1401P
F4_286325	GLIS1	1	54060016	G	C	exonic	missense SNV	GLIS1:NM_147193:exon3:c.C560G:p.A187G
F4_286325	SAMD13	1	84791392	C	T	exonic	synonymous SNV	SAMD13:NM_001010971:exon3:c.C168T:p.T56T,SAMD13:NM_001134663:exon3:c.C126T:p.T42T,SAMD13:NM_001134664:exon3:c.C126T:p.T42T
F4_286325	TMED5	1	93646207	T	C	UTR5	.	.
F4_286325	RSBN1	1	114354942	T	G	exonic	synonymous SNV	RSBN1:NM_018364:exon1:c.A93C:p.R31R
F4_286325	PDE4DIP	1	144864276	C	T	exonic	missense SNV	PDE4DIP:NM_001198834:exon36:c.G5819A:p.R1940Q,PDE4DIP:NM_014644:exon36:c.G5819A:p.R1940Q,PDE4DIP:NM_001198832:exon38:c.G5501A:p.R1834Q
F4_286325	FLG	1	152277396	T	C	exonic	synonymous SNV	FLG:NM_002016:exon3:c.A9966G:p.Q3322Q
F4_286325	INTS3	1	153719460	C	T	exonic	missense SNV	INTS3:NM_023015:exon4:c.C346T:p.R116C
F4_286325	IL6R	1	154403053	G	A	exonic	synonymous SNV	IL6R:NM_000565:exon3:c.G429A:p.T143T,IL6R:NM_001206866:exon3:c.G429A:p.T143T,IL6R:NM_181359:exon3:c.G429A:p.T143T
F4_286325	IL6R	1	154426947	T	A	intronic	.	.
F4_286325	CRABP2	1	156669800	G	A	UTR3	.	.
F4_286325	MNDA	1	158813175	G	A	exonic	synonymous SNV	MNDA:NM_002432:exon3:c.G372A:p.S124S
F4_286325	IGSF9	1	159898100	A	G	exonic	synonymous SNV	IGSF9:NM_001135050:exon19:c.T3078C:p.S1026S,IGSF9:NM_020789:exon19:c.T3030C:p.S1010S
F4_286325	ADAMTS4	1	161168004	C	T	exonic	synonymous SNV	ADAMTS4:NM_005099:exon1:c.G414A:p.S138S
F4_286325	CACNA1E	1	181767563	G	A	exonic	missense SNV	CACNA1E:NM_001205294:exon46:c.G6349A:p.A2117T,CACNA1E:NM_000721:exon47:c.G6406A:p.A2136T,CACNA1E:NM_001205293:exon48:c.G6535A:p.A2179T
F4_286325	AVPR1B	1	206225353	G	A	exonic	missense SNV	AVPR1B:NM_000707:exon1:c.G913A:p.V305M
F4_286325	IKBKE	1	206667441	G	A	intronic	.	.
F4_286325	HHIPL2	1	222705263	C	T	intronic	.	.
F4_286325	JMJD4	1	227922918	A	C	exonic	missense SNV	JMJD4:NM_001161465:exon1:c.T195G:p.D65E,JMJD4:NM_023007:exon1:c.T195G:p.D65E
F4_286325	OBSCN	1	228548197	G	A	exonic	missense SNV	OBSCN:NM_052843:exon81:c.G19604A:p.R6535H
F4_286325	OBSCN	1	228564884	G	A	exonic	missense SNV	OBSCN:NM_001098623:exon101:c.G23171A:p.R7724H,OBSCN:NM_001271223:exon112:c.G26042A:p.R8681H
F4_286325	SIPA1L2	1	232574921	T	C	exonic	missense SNV	SIPA1L2:NM_020808:exon13:c.A3964G:p.T1322A
F4_286325	PCNXL2	1	233137406	G	A	exonic	synonymous SNV	PCNXL2:NM_014801:exon29:c.C4974T:p.G1658G
F4_286325	KIDINS220	2	8871792	G	A	exonic	synonymous SNV	KIDINS220:NM_020738:exon30:c.C4374T:p.I1458I
F4_286325	TAF1B	2	9983686	G	T	exonic	missense SNV	TAF1B:NM_005680:exon1:c.G16T:p.A6S
F4_286325	NTSR2	2	11800191	C	T	exonic	missense SNV	NTSR2:NM_012344:exon3:c.G967A:p.V323I
F4_286325	ADCY3	2	25057467	G	A	exonic	synonymous SNV	ADCY3:NM_004036:exon10:c.C1854T:p.P618P
F4_286325	ADCY3	2	25061703	G	A	intronic	.	.
F4_286325	FAM179A	2	29249739	G	A	exonic	missense SNV	FAM179A:NM_199280:exon14:c.G1874A:p.R625Q
F4_286325	ZFP36L2	2	43452183	A	G	exonic	synonymous SNV	ZFP36L2:NM_006887:exon2:c.T760C:p.L254L
F4_286325	PLEKHH2	2	43968256	G	A	intronic	.	.
F4_286325	TIA1	2	70456215	C	T	exonic	missense SNV	TIA1:NM_022173:exon5:c.G286A:p.V96I
F4_286325	PCYOX1	2	70488475	C	T	exonic	missense SNV	PCYOX1:NM_016297:exon3:c.C451T:p.R151C
F4_286325	FAM136A	2	70528827	G	A	intronic	.	.
F4_286325	CCT7	2	73461483	C	A	UTR5	.	.
F4_286325	REG3G	2	79255325	G	C	intronic	.	.
F4_286325	LRRTM1	2	80529956	T	C	exonic	missense SNV	LRRTM1:NM_178839:exon2:c.A989G:p.N330S
F4_286325	ACTR1B	2	98273661	A	G	intronic	.	.
F4_286325	AFF3	2	100194851	C	T	exonic	synonymous SNV	AFF3:NM_001025108:exon17:c.G2931A:p.P977P,AFF3:NM_002285:exon17:c.G2856A:p.P952P
F4_286325	TFCP2L1	2	122042750	A	T	UTR5	.	.
F4_286325	LCT	2	136575158	G	A	exonic	missense SNV	LCT:NM_002299:exon6:c.C1460T:p.A487V
F4_286325	COL5A2	2	189943304	G	A	intronic	.	.
F4_286325	UNC80	2	210704130	C	T	exonic	stopgain	UNC80:NM_032504:exon19:c.C3226T:p.R1076X,UNC80:NM_182587:exon19:c.C3211T:p.R1071X
F4_286325	SMARCAL1	2	217279476	C	T	exonic	stopgain	SMARCAL1:NM_001127207:exon3:c.C49T:p.R17X,SMARCAL1:NM_014140:exon3:c.C49T:p.R17X
F4_286325	SMARCAL1	2	217297519	C	T	exonic	synonymous SNV	SMARCAL1:NM_001127207:exon8:c.C1413T:p.I471I,SMARCAL1:NM_014140:exon8:c.C1413T:p.I471I
F4_286325	TNS1	2	218700768	G	A	exonic	synonymous SNV	TNS1:NM_022648:exon18:c.C2799T:p.I933I
F4_286325	ABCB6	2	220075474	G	A	exonic	missense SNV	ABCB6:NM_005689:exon16:c.C2215T:p.R739C
F4_286325	INPP5D	2	234113301	C	T	exonic	unknown	UNKNOWN
F4_286325	AQP12A	2	241631476	C	G	intronic	.	.
F4_286325	SNED1	2	241976739	G	A	exonic	synonymous SNV	SNED1:NM_001080437:exon6:c.G1014A:p.P338P
F4_286325	ATG4B	2	242606238	C	T	exonic	synonymous SNV	ATG4B:NM_013325:exon8:c.C717T:p.Y239Y,ATG4B:NM_178326:exon8:c.C717T:p.Y239Y
F4_286325	GRM7-AS3	3	6828364	A	G	ncRNA_intronic	.	.
F4_286325	TMEM40	3	12779661	C	T	exonic	missense SNV	TMEM40:NM_001284408:exon5:c.G170A:p.R57Q,TMEM40:NM_001284407:exon6:c.G308A:p.R103Q,TMEM40:NM_001284406:exon7:c.G446A:p.R149Q,TMEM40:NM_018306:exon7:c.G398A:p.R133Q
F4_286325	TRANK1	3	36873780	G	A	exonic	missense SNV	TRANK1:NM_014831:exon21:c.C7162T:p.R2388C
F4_286325	XIRP1	3	39228603	C	T	exonic	synonymous SNV	XIRP1:NM_001198621:exon2:c.G2334A:p.L778L,XIRP1:NM_194293:exon2:c.G2334A:p.L778L
F4_286325	RPSA	3	39448424	T	C	intronic	.	.
F4_286325	HHATL	3	42739729	G	A	exonic	missense SNV	HHATL:NM_020707:exon6:c.C598T:p.R200C
F4_286325	NBEAL2	3	47047499	C	T	exonic	missense SNV	NBEAL2:NM_015175:exon43:c.C6865T:p.R2289W
F4_286325	PTPN23	3	47452786	G	A	exonic	synonymous SNV	PTPN23:NM_015466:exon20:c.G3498A:p.E1166E
F4_286325	APEH	3	49718630	C	T	exonic	missense SNV	APEH:NM_001640:exon15:c.C1396T:p.R466W
F4_286325	STAB1	3	52556577	G	A	exonic	missense SNV	STAB1:NM_015136:exon61:c.G6617A:p.R2206Q
F4_286325	.	3	126373994	A	G	upstream	.	.
F4_286325	SLCO2A1	3	133657374	T	C	intronic	.	.
F4_286325	ARHGEF26	3	153840389	T	C	exonic	missense SNV	ARHGEF26:NM_001251962:exon2:c.T608C:p.F203S,ARHGEF26:NM_001251963:exon2:c.T608C:p.F203S,ARHGEF26:NM_015595:exon2:c.T608C:p.F203S
F4_286325	IQCJ,IQCJ-SCHIP1	3	158963503	G	A	intronic	.	.
F4_286325	GHSR	3	172162983	G	A	exonic	missense SNV	GHSR:NM_198407:exon2:c.C1069T:p.R357W
F4_286325	CCDC39	3	180366035	C	T	exonic	missense SNV	CCDC39:NM_181426:exon10:c.G1280A:p.R427H
F4_286325	IDUA	4	996768	T	C	intronic	.	.
F4_286325	FGFRL1	4	1006333	G	A	exonic	synonymous SNV	FGFRL1:NM_021923:exon1:c.G60A:p.P20P,FGFRL1:NM_001004356:exon2:c.G60A:p.P20P,FGFRL1:NM_001004358:exon2:c.G60A:p.P20P
F4_286325	CTBP1	4	1215585	T	C	intronic	.	.
F4_286325	ZFYVE28	4	2337527	C	T	intronic	.	.
F4_286325	KLB	4	39450229	C	A	exonic	missense SNV	KLB:NM_175737:exon5:c.C3058A:p.Q1020K
F4_286325	KIT	4	55524304	T	C	intronic	.	.
F4_286325	FREM3	4	144621199	A	G	exonic	synonymous SNV	FREM3:NM_001168235:exon1:c.T630C:p.L210L
F4_286325	FREM3	4	144621779	A	G	exonic	missense SNV	FREM3:NM_001168235:exon1:c.T50C:p.V17A
F4_286325	PP7080	5	472951	T	C	ncRNA_exonic	.	.
F4_286325	NSUN2	5	6611983	C	A	intronic	.	.
F4_286325	PAPD7	5	6749756	C	T	exonic	missense SNV	PAPD7:NM_001171806:exon3:c.C383T:p.P128L,PAPD7:NM_001171805:exon9:c.C923T:p.P308L,PAPD7:NM_006999:exon9:c.C923T:p.P308L
F4_286325	FASTKD3	5	7859739	C	T	intronic	.	.
F4_286325	CCT5	5	10263406	G	A	exonic	missense SNV	CCT5:NM_012073:exon10:c.G1478A:p.C493Y
F4_286325	DNAH5	5	13721138	G	A	exonic	missense SNV	DNAH5:NM_001369:exon71:c.C12250T:p.R4084W
F4_286325	DNAH5	5	13871162	C	T	intronic	.	.
F4_286325	FAM134B	5	16478200	G	A	exonic	synonymous SNV	FAM134B:NM_019000:exon5:c.C393T:p.D131D,FAM134B:NM_001034850:exon7:c.C816T:p.D272D
F4_286325	MYO10	5	16676163	G	A	exonic	missense SNV	MYO10:NM_012334:exon34:c.C4643T:p.P1548L
F4_286325	PELO	5	52096722	T	C	exonic	missense SNV	PELO:NM_015946:exon2:c.T494C:p.V165A
F4_286325	SNX18	5	53813830	A	C	exonic	synonymous SNV	SNX18:NM_001102575:exon1:c.A48C:p.P16P,SNX18:NM_001145427:exon1:c.A48C:p.P16P,SNX18:NM_052870:exon1:c.A48C:p.P16P
F4_286325	ZNF366	5	71756102	G	A	exonic	synonymous SNV	ZNF366:NM_152625:exon2:c.C1222T:p.L408L
F4_286325	MSH3	5	80064741	C	T	exonic	synonymous SNV	MSH3:NM_002439:exon15:c.C2172T:p.D724D
F4_286325	APC	5	112173917	C	T	exonic	stopgain	APC:NM_001127511:exon14:c.C2572T:p.R858X,APC:NM_000038:exon16:c.C2626T:p.R876X,APC:NM_001127510:exon17:c.C2626T:p.R876X
F4_286325	PRDM6	5	122435627	G	A	exonic	missense SNV	PRDM6:NM_001136239:exon3:c.G871A:p.A291T
F4_286325	JADE2	5	133914145	C	T	intronic	.	.
F4_286325	CXCL14	5	134914350	G	A	intronic	.	.
F4_286325	FAM13B	5	137277681	C	T	exonic	missense SNV	FAM13B:NM_001101800:exon21:c.G2492A:p.R831H,FAM13B:NM_001101801:exon21:c.G2204A:p.R735H,FAM13B:NM_016603:exon22:c.G2576A:p.R859H
F4_286325	PCDHA3	5	140183058	G	A	exonic	missense SNV	PCDHA3:NM_018906:exon1:c.G2276A:p.C759Y,PCDHA3:NM_031497:exon1:c.G2276A:p.C759Y
F4_286325	PCDHA9,PCDHA7,PCDHA5,PCDHA2,PCDHA6,PCDHA3,PCDHA1,PCDHA8,PCDHA4,PCDHA10	5	140242952	G	A	intronic	.	.
F4_286325	PCDHAC2	5	140346712	T	C	exonic	synonymous SNV	PCDHAC2:NM_018899:exon1:c.T361C:p.L121L,PCDHAC2:NM_031883:exon1:c.T361C:p.L121L
F4_286325	STK10	5	171523471	G	A	exonic	missense SNV	STK10:NM_005990:exon8:c.C964T:p.R322W
F4_286325	CDHR2	5	176011935	G	A	exonic	missense SNV	CDHR2:NM_001171976:exon19:c.G2653A:p.E885K,CDHR2:NM_017675:exon19:c.G2653A:p.E885K
F4_286325	GRM6	5	178413816	T	C	intronic	.	.
F4_286325	GRM6	5	178413947	T	C	exonic	synonymous SNV	GRM6:NM_000843:exon7:c.A1392G:p.G464G
F4_286325	TBC1D9B	5	179331855	G	A	intronic	.	.
F4_286325	GFPT2	5	179780296	C	T	UTR5	.	.
F4_286325	GPLD1	6	24436983	G	A	intronic	.	.
F4_286325	ZNF311	6	28963463	C	T	exonic	missense SNV	ZNF311:NM_001010877:exon7:c.G1316A:p.R439Q
F4_286325	PPP1R11	6	30036471	C	A	exonic	synonymous SNV	PPP1R11:NM_021959:exon2:c.C174A:p.S58S
F4_286325	DDAH2	6	31696100	C	T	intronic	.	.
F4_286325	NELFE	6	31920043	G	A	UTR3	.	.
F4_286325	SKIV2L	6	31932086	C	T	exonic	synonymous SNV	SKIV2L:NM_006929:exon17:c.C1938T:p.I646I
F4_286325	MAPK13	6	36100440	C	T	exonic	missense SNV	MAPK13:NM_002754:exon3:c.C292T:p.R98C
F4_286325	DNAH8	6	38690665	G	A	exonic	missense SNV	DNAH8:NM_001206927:exon2:c.G80A:p.R27H
F4_286325	DNAH8	6	38690769	C	T	exonic	missense SNV	DNAH8:NM_001206927:exon2:c.C184T:p.R62W
F4_286325	TREM2	6	41129208	G	A	exonic	missense SNV	TREM2:NM_001271821:exon2:c.C184T:p.R62C,TREM2:NM_018965:exon2:c.C184T:p.R62C
F4_286325	PRICKLE4	6	41751252	G	A	exonic	missense SNV	PRICKLE4:NM_013397:exon3:c.G41A:p.S14N
F4_286325	TMEM63B	6	44119676	A	G	exonic	synonymous SNV	TMEM63B:NM_018426:exon19:c.A1767G:p.P589P
F4_286325	SENP6	6	76343307	G	A	exonic	missense SNV	SENP6:NM_001100409:exon4:c.G218A:p.R73Q,SENP6:NM_015571:exon4:c.G218A:p.R73Q
F4_286325	HACE1	6	105307435	G	A	intronic	.	.
F4_286325	ROS1	6	117714449	G	A	exonic	synonymous SNV	ROS1:NM_002944:exon11:c.C1200T:p.I400I
F4_286325	L3MBTL3	6	130378627	G	A	exonic	synonymous SNV	L3MBTL3:NM_001007102:exon8:c.G669A:p.A223A,L3MBTL3:NM_032438:exon9:c.G744A:p.A248A
F4_286325	AKAP7	6	131603587	G	A	UTR3	.	.
F4_286325	MAP3K5	6	137113137	G	A	exonic	synonymous SNV	MAP3K5:NM_005923:exon1:c.C159T:p.S53S
F4_286325	IFNGR1	6	137540520	A	G	UTR5	.	.
F4_286325	KIAA1244	6	138655985	G	A	exonic	missense SNV	KIAA1244:NM_020340:exon33:c.G6002A:p.R2001Q
F4_286325	EPM2A	6	146047212	G	A	intronic	.	.
F4_286325	LRP11	6	150163865	C	T	intronic	.	.
F4_286325	IGF2R	6	160468746	C	T	intronic	.	.
F4_286325	SLC22A3	6	160831713	C	T	intronic	.	.
F4_286325	T	6	166571935	C	T	exonic	synonymous SNV	T:NM_001270484:exon8:c.G1002A:p.A334A,T:NM_003181:exon9:c.G1176A:p.A392A
F4_286325	RPS6KA2	6	166844033	G	A	exonic	missense SNV	RPS6KA2:NM_021135:exon16:c.C1489T:p.R497C,RPS6KA2:NM_001006932:exon17:c.C1513T:p.R505C
F4_286325	DACT2	6	168708501	C	A	exonic	missense SNV	DACT2:NM_001286350:exon3:c.G1426T:p.G476C,DACT2:NM_214462:exon4:c.G1936T:p.G646C
F4_286325	ERMARD	6	170151766	C	T	intronic	.	.
F4_286325	MAFK	7	1574099	G	A	intronic	.	.
F4_286325	ELFN1	7	1785738	G	A	exonic	synonymous SNV	ELFN1:NM_001128636:exon2:c.G1506A:p.A502A
F4_286325	MAD1L1	7	1894022	A	T	intronic	.	.
F4_286325	MAD1L1	7	1976556	G	A	intronic	.	.
F4_286325	CARD11	7	2983848	C	T	exonic	missense SNV	CARD11:NM_032415:exon5:c.G682A:p.E228K
F4_286325	HDAC9	7	18617898	G	A	intronic	.	.
F4_286325	TRA2A	7	23545404	G	A	exonic	stopgain	TRA2A:NM_013293:exon7:c.C799T:p.R267X,TRA2A:NM_001282757:exon8:c.C496T:p.R166X,TRA2A:NM_001282758:exon8:c.C496T:p.R166X,TRA2A:NM_001282759:exon9:c.C493T:p.R165X
F4_286325	AQP1	7	30963088	C	T	exonic	synonymous SNV	AQP1:NM_001185061:exon4:c.C501T:p.I167I,AQP1:NM_001185062:exon4:c.C309T:p.I103I,AQP1:NM_198098:exon4:c.C654T:p.I218I,AQP1:NM_001185060:exon5:c.C405T:p.I135I
F4_286325	AMPH	7	38502644	C	T	exonic	synonymous SNV	AMPH:NM_001635:exon10:c.G819A:p.P273P,AMPH:NM_139316:exon10:c.G819A:p.P273P
F4_286325	PKD1L1	7	47971583	G	A	exonic	missense SNV	PKD1L1:NM_138295:exon5:c.C469T:p.R157W
F4_286325	HUS1	7	48016442	G	A	intronic	.	.
F4_286325	MLXIPL	7	73010001	C	T	exonic	missense SNV	MLXIPL:NM_032951:exon15:c.G2276A:p.R759Q,MLXIPL:NM_032952:exon15:c.G2219A:p.R740Q,MLXIPL:NM_032953:exon15:c.G2270A:p.R757Q,MLXIPL:NM_032954:exon15:c.G2213A:p.R738Q
F4_286325	WBSCR27	7	73249124	C	T	exonic	synonymous SNV	WBSCR27:NM_152559:exon6:c.G687A:p.P229P
F4_286325	TECPR1	7	97847040	G	A	exonic	synonymous SNV	TECPR1:NM_015395:exon25:c.C3348T:p.H1116H
F4_286325	ORAI2	7	102087202	T	C	exonic	synonymous SNV	ORAI2:NM_001271819:exon3:c.T237C:p.L79L,ORAI2:NM_032831:exon3:c.T468C:p.L156L,ORAI2:NM_001126340:exon4:c.T468C:p.L156L,ORAI2:NM_001271818:exon4:c.T468C:p.L156L
F4_286325	LRWD1	7	102113256	T	C	intronic	.	.
F4_286325	IFRD1	7	112090897	G	A	intronic	.	.
F4_286325	KLF14	7	130418525	G	A	exonic	synonymous SNV	KLF14:NM_138693:exon1:c.C336T:p.S112S
F4_286325	LOC93432	7	141857868	G	A	exonic	synonymous SNV	LOC93432:NM_001293626:exon18:c.G2055A:p.T685T
F4_286325	REPIN1	7	150068933	T	C	exonic	synonymous SNV	REPIN1:NM_014374:exon1:c.T603C:p.A201A,REPIN1:NM_001099696:exon2:c.T603C:p.A201A,REPIN1:NM_001099695:exon3:c.T774C:p.A258A,REPIN1:NM_013400:exon4:c.T603C:p.A201A
F4_286325	REPIN1	7	150069972	T	A	exonic	missense SNV	REPIN1:NM_014374:exon1:c.T1642A:p.C548S,REPIN1:NM_001099696:exon2:c.T1642A:p.C548S,REPIN1:NM_001099695:exon3:c.T1813A:p.C605S,REPIN1:NM_013400:exon4:c.T1642A:p.C548S
F4_286325	SLC4A2	7	150767909	C	T	exonic	missense SNV	SLC4A2:NM_001199693:exon11:c.C1633T:p.R545C,SLC4A2:NM_001199694:exon11:c.C1618T:p.R540C,SLC4A2:NM_001199692:exon12:c.C1660T:p.R554C,SLC4A2:NM_003040:exon12:c.C1660T:p.R554C
F4_286325	LMBR1	7	156685592	A	G	intronic	.	.
F4_286325	MTMR7	8	17206549	C	T	exonic	synonymous SNV	MTMR7:NM_004686:exon5:c.G510A:p.S170S
F4_286325	.	8	17753838	C	T	upstream	.	.
F4_286325	.	8	21967075	G	T	upstream	.	.
F4_286325	PDLIM2	8	22442868	G	A	exonic	missense SNV	PDLIM2:NM_176871:exon5:c.G496A:p.A166T,PDLIM2:NM_198042:exon5:c.G496A:p.A166T,PDLIM2:NM_021630:exon6:c.G1246A:p.A416T
F4_286325	LOC100132891	8	72942210	G	T	ncRNA_intronic	.	.
F4_286325	TMEM70	8	74888494	C	T	UTR5	.	.
F4_286325	LOC100288748	8	95651303	G	A	ncRNA_exonic	.	.
F4_286325	LOC100288748	8	95651573	C	G	ncRNA_exonic	.	.
F4_286325	ESRP1	8	95677132	T	C	intronic	.	.
F4_286325	MTSS1	8	125565302	G	A	exonic	synonymous SNV	MTSS1:NM_001282974:exon14:c.C2124T:p.N708N,MTSS1:NM_014751:exon14:c.C2199T:p.N733N,MTSS1:NM_001282971:exon15:c.C2211T:p.N737N
F4_286325	SLC45A4	8	142228909	G	A	exonic	missense SNV	SLC45A4:NM_001080431:exon4:c.C677T:p.P226L,SLC45A4:NM_001286646:exon4:c.C830T:p.P277L,SLC45A4:NM_001286648:exon4:c.C677T:p.P226L
F4_286325	BAI1	8	143623459	G	T	exonic	synonymous SNV	BAI1:NM_001702:exon27:c.G3864T:p.L1288L
F4_286325	TOP1MT	8	144400065	C	T	intronic	.	.
F4_286325	NAPRT	8	144659949	C	A	intronic	.	.
F4_286325	EPPK1	8	144942903	T	C	exonic	missense SNV	EPPK1:NM_031308:exon2:c.A4519G:p.T1507A
F4_286325	PLEC	8	144994161	C	T	exonic	synonymous SNV	PLEC:NM_201378:exon32:c.G9786A:p.T3262T,PLEC:NM_201379:exon32:c.G9762A:p.T3254T,PLEC:NM_201380:exon32:c.G10239A:p.T3413T,PLEC:NM_201381:exon32:c.G9732A:p.T3244T,PLEC:NM_201382:exon32:c.G9828A:p.T3276T,PLEC:NM_201383:exon32:c.G9840A:p.T3280T,PLEC:NM_201384:exon32:c.G9828A:p.T3276T,PLEC:NM_000445:exon33:c.G9909A:p.T3303T
F4_286325	PLEC	8	144996029	A	G	exonic	missense SNV	PLEC:NM_201378:exon32:c.T7918C:p.S2640P,PLEC:NM_201379:exon32:c.T7894C:p.S2632P,PLEC:NM_201380:exon32:c.T8371C:p.S2791P,PLEC:NM_201381:exon32:c.T7864C:p.S2622P,PLEC:NM_201382:exon32:c.T7960C:p.S2654P,PLEC:NM_201383:exon32:c.T7972C:p.S2658P,PLEC:NM_201384:exon32:c.T7960C:p.S2654P,PLEC:NM_000445:exon33:c.T8041C:p.S2681P
F4_286325	PLEC	8	145006790	T	C	intronic	.	.
F4_286325	SPATC1	8	145096034	G	A	intronic	.	.
F4_286325	SLC39A4	8	145641328	C	T	exonic	missense SNV	SLC39A4:NM_017767:exon1:c.G265A:p.A89T,SLC39A4:NM_130849:exon2:c.G340A:p.A114T
F4_286325	SLC39A4	8	145641564	T	G	exonic	missense SNV	SLC39A4:NM_017767:exon1:c.A29C:p.E10A
F4_286325	RECQL4	8	145737514	G	A	intronic	.	.
F4_286325	RECQL4	8	145737636	A	G	exonic	synonymous SNV	RECQL4:NM_004260:exon19:c.T3127C:p.L1043L
F4_286325	RECQL4	8	145742514	A	G	exonic	missense SNV	RECQL4:NM_004260:exon4:c.T274C:p.S92P
F4_286325	LRRC24	8	145747920	T	G	exonic	missense SNV	LRRC24:NM_001024678:exon5:c.A1481C:p.E494A
F4_286325	LRRC14	8	145750138	T	C	UTR3	.	.
F4_286325	ARHGAP39	8	145756170	G	A	exonic	synonymous SNV	ARHGAP39:NM_025251:exon12:c.C3066T:p.D1022D
F4_286325	GLIS3	9	3828280	C	T	exonic	missense SNV	GLIS3:NM_152629:exon10:c.G2320A:p.E774K,GLIS3:NM_001042413:exon11:c.G2785A:p.E929K
F4_286325	SLC24A2	9	19786464	G	A	exonic	missense SNV	SLC24A2:NM_001193288:exon1:c.C401T:p.A134V,SLC24A2:NM_020344:exon1:c.C401T:p.A134V
F4_286325	TUSC1	9	25677933	T	C	exonic	synonymous SNV	TUSC1:NM_001004125:exon1:c.A387G:p.A129A
F4_286325	LOC100506422	9	26109977	G	A	exonic	synonymous SNV	LOC100506422:NM_001004352:exon4:c.G60A:p.T20T
F4_286325	LINC01410	9	66457652	C	T	ncRNA_intronic	.	.
F4_286325	IDNK	9	86238086	T	C	UTR5	.	.
F4_286325	GADD45G	9	92220499	G	T	intronic	.	.
F4_286325	.	9	127215772	C	G	intergenic	.	.
F4_286325	CERCAM	9	131193498	G	A	exonic	synonymous SNV	CERCAM:NM_001286760:exon9:c.G885A:p.P295P,CERCAM:NM_016174:exon9:c.G1119A:p.P373P
F4_286325	CCBL1	9	131597838	G	A	exonic	missense SNV	CCBL1:NM_001122672:exon9:c.C814T:p.R272C,CCBL1:NM_001122671:exon10:c.C964T:p.R322C,CCBL1:NM_004059:exon10:c.C964T:p.R322C,CCBL1:NM_001287390:exon12:c.C1246T:p.R416C
F4_286325	USP20	9	132638424	C	T	exonic	synonymous SNV	USP20:NM_001008563:exon22:c.C2316T:p.P772P,USP20:NM_001110303:exon22:c.C2316T:p.P772P,USP20:NM_006676:exon22:c.C2316T:p.P772P
F4_286325	HMCN2	9	133308780	C	T	exonic	unknown	UNKNOWN
F4_286325	LHX3	9	139094773	A	G	intronic	.	.
F4_286325	MAMDC4	9	139752742	C	T	intronic	.	.
F4_286325	ABCA2	9	139912593	T	C	intronic	.	.
F4_286325	FZD8	10	35929131	G	A	exonic	synonymous SNV	FZD8:NM_031866:exon1:c.C1227T:p.A409A
F4_286325	GDF2	10	48413860	G	A	exonic	synonymous SNV	GDF2:NM_016204:exon2:c.C1008T:p.F336F
F4_286325	FAM170B	10	50339925	G	A	exonic	synonymous SNV	FAM170B:NM_001164484:exon2:c.C585T:p.D195D
F4_286325	SLC18A3	10	50819182	T	C	exonic	synonymous SNV	SLC18A3:NM_003055:exon1:c.T396C:p.A132A
F4_286325	SLC29A3	10	73111354	C	T	exonic	missense SNV	SLC29A3:NM_001174098:exon4:c.C419T:p.T140M,SLC29A3:NM_018344:exon4:c.C419T:p.T140M
F4_286325	.	10	81284791	C	T	intergenic	.	.
F4_286325	PANK1	10	91404832	T	C	exonic	synonymous SNV	PANK1:NM_148977:exon1:c.A228G:p.A76A
F4_286325	MYOF	10	95101806	G	A	intronic	.	.
F4_286325	PLCE1	10	96058298	C	T	exonic	missense SNV	PLCE1:NM_001165979:exon23:c.C4406T:p.T1469I,PLCE1:NM_001288989:exon24:c.C5282T:p.T1761I,PLCE1:NM_016341:exon24:c.C5330T:p.T1777I
F4_286325	PLCE1	10	96066341	A	G	exonic	missense SNV	PLCE1:NM_001165979:exon25:c.A4856G:p.H1619R,PLCE1:NM_001288989:exon26:c.A5732G:p.H1911R,PLCE1:NM_016341:exon26:c.A5780G:p.H1927R
F4_286325	TAF5	10	105128134	T	G	exonic	missense SNV	TAF5:NM_006951:exon1:c.T388G:p.S130A
F4_286325	PWWP2B	10	134218269	C	T	exonic	missense SNV	PWWP2B:NM_001098637:exon2:c.C265T:p.R89C,PWWP2B:NM_138499:exon2:c.C265T:p.R89C
F4_286325	LRRC56	11	551753	G	A	exonic	missense SNV	LRRC56:NM_198075:exon10:c.G899A:p.R300H
F4_286325	LMNTD2	11	557989	C	T	exonic	synonymous SNV	LMNTD2:NM_173573:exon5:c.G450A:p.Q150Q
F4_286325	CDHR5	11	617537	C	T	exonic	synonymous SNV	CDHR5:NM_031264:exon14:c.G1770A:p.P590P,CDHR5:NM_001171968:exon15:c.G2334A:p.P778P,CDHR5:NM_021924:exon15:c.G2352A:p.P784P
F4_286325	.	11	636689	G	C	upstream	.	.
F4_286325	TALDO1	11	758884	C	T	intronic	.	.
F4_286325	TSSC4	11	2424541	C	G	exonic	missense SNV	TSSC4:NM_001297659:exon3:c.C678G:p.H226Q,TSSC4:NM_005706:exon3:c.C678G:p.H226Q,TSSC4:NM_001297658:exon4:c.C678G:p.H226Q,TSSC4:NM_001297660:exon4:c.C678G:p.H226Q,TSSC4:NM_001297661:exon4:c.C486G:p.H162Q
F4_286325	MRGPRE	11	3249984	C	T	exonic	missense SNV	MRGPRE:NM_001039165:exon2:c.G46A:p.G16S
F4_286325	OR51Q1	11	5443442	G	C	exonic	synonymous SNV	OR51Q1:NM_001004757:exon1:c.G12C:p.V4V
F4_286325	SYT9	11	7273437	C	T	exonic	missense SNV	SYT9:NM_175733:exon1:c.C20T:p.A7V
F4_286325	PRMT3	11	20515644	G	A	intronic	.	.
F4_286325	SLC6A5	11	20622975	G	A	exonic	missense SNV	SLC6A5:NM_004211:exon2:c.G304A:p.G102S
F4_286325	WT1-AS	11	32460624	G	C	ncRNA_exonic	.	.
F4_286325	HIPK3	11	33362655	C	T	exonic	synonymous SNV	HIPK3:NM_001048200:exon7:c.C1755T:p.I585I,HIPK3:NM_001278162:exon7:c.C1755T:p.I585I,HIPK3:NM_001278163:exon7:c.C1755T:p.I585I,HIPK3:NM_005734:exon7:c.C1755T:p.I585I
F4_286325	FBXO3	11	33775982	A	G	intronic	.	.
F4_286325	CREB3L1	11	46337909	C	T	exonic	synonymous SNV	CREB3L1:NM_052854:exon9:c.C1104T:p.A368A
F4_286325	MADD	11	47306585	G	A	exonic	missense SNV	MADD:NM_001135943:exon13:c.G2251A:p.V751M,MADD:NM_001135944:exon13:c.G2251A:p.V751M,MADD:NM_003682:exon13:c.G2251A:p.V751M,MADD:NM_130470:exon13:c.G2251A:p.V751M,MADD:NM_130471:exon13:c.G2251A:p.V751M,MADD:NM_130472:exon13:c.G2251A:p.V751M,MADD:NM_130473:exon13:c.G2251A:p.V751M,MADD:NM_130474:exon13:c.G2251A:p.V751M,MADD:NM_130475:exon13:c.G2251A:p.V751M,MADD:NM_130476:exon13:c.G2251A:p.V751M
F4_286325	FLRT1	11	63884453	C	T	exonic	synonymous SNV	FLRT1:NM_013280:exon2:c.C714T:p.R238R
F4_286325	RPS6KA4	11	64128018	G	A	exonic	missense SNV	RPS6KA4:NM_001006944:exon4:c.G416A:p.R139H,RPS6KA4:NM_001300802:exon4:c.G416A:p.R139H,RPS6KA4:NM_003942:exon4:c.G416A:p.R139H
F4_286325	CTSW	11	65650997	C	T	exonic	stopgain	CTSW:NM_001335:exon10:c.C1039T:p.R347X
F4_286325	KLC2	11	66033430	C	T	exonic	missense SNV	KLC2:NM_001134774:exon12:c.C1318T:p.P440S,KLC2:NM_001134775:exon13:c.C1549T:p.P517S,KLC2:NM_001134776:exon13:c.C1549T:p.P517S,KLC2:NM_022822:exon13:c.C1549T:p.P517S
F4_286325	IGHMBP2	11	68671477	T	C	exonic	synonymous SNV	IGHMBP2:NM_002180:exon1:c.T57C:p.L19L
F4_286325	SHANK2	11	70766555	G	A	intronic	.	.
F4_286325	DHCR7	11	71153352	G	A	exonic	synonymous SNV	DHCR7:NM_001163817:exon5:c.C369T:p.P123P,DHCR7:NM_001360:exon5:c.C369T:p.P123P
F4_286325	ZC3H12C	11	109964187	G	A	intronic	.	.
F4_286325	APOA4	11	116692334	C	T	exonic	missense SNV	APOA4:NM_000482:exon3:c.G440A:p.S147N
F4_286325	PDZD3	11	119060105	G	A	intronic	.	.
F4_286325	SORL1	11	121348832	C	T	exonic	synonymous SNV	SORL1:NM_003105:exon3:c.C408T:p.Y136Y
F4_286325	KIRREL3	11	126310156	G	A	intronic	.	.
F4_286325	KCNA1	12	5021228	T	C	exonic	synonymous SNV	KCNA1:NM_000217:exon2:c.T684C:p.C228C
F4_286325	COPS7A	12	6833487	C	A	UTR5	.	.
F4_286325	A2M	12	9246110	C	T	exonic	missense SNV	A2M:NM_000014:exon18:c.G2191A:p.V731I
F4_286325	.	12	9555041	G	A	intergenic	.	.
F4_286325	ABCC9	12	21991085	C	T	exonic	missense SNV	ABCC9:NM_005691:exon28:c.G3493A:p.D1165N,ABCC9:NM_020297:exon28:c.G3493A:p.D1165N
F4_286325	KMT2D	12	49433995	G	A	exonic	missense SNV	KMT2D:NM_003482:exon31:c.C7558T:p.R2520W
F4_286325	KIF5A	12	57971515	G	A	exonic	missense SNV	KIF5A:NM_004984:exon21:c.G2320A:p.E774K
F4_286325	SLC26A10	12	58014797	C	T	exonic	synonymous SNV	SLC26A10:NM_133489:exon2:c.C312T:p.S104S
F4_286325	B4GALNT1	12	58025813	G	C	exonic	missense SNV	B4GALNT1:NM_001276468:exon2:c.C103G:p.L35V,B4GALNT1:NM_001276469:exon2:c.C103G:p.L35V,B4GALNT1:NM_001478:exon2:c.C103G:p.L35V
F4_286325	LEMD3	12	65563754	C	T	exonic	synonymous SNV	LEMD3:NM_001167614:exon1:c.C378T:p.S126S,LEMD3:NM_014319:exon1:c.C378T:p.S126S
F4_286325	DUSP6	12	89745477	C	A	exonic	missense SNV	DUSP6:NM_001946:exon1:c.G340T:p.V114L,DUSP6:NM_022652:exon1:c.G340T:p.V114L
F4_286325	CCDC38	12	96282365	G	A	intronic	.	.
F4_286325	ANKS1B	12	100200224	G	A	exonic	synonymous SNV	ANKS1B:NM_152788:exon4:c.C627T:p.V209V
F4_286325	GNPTAB	12	102190456	G	A	exonic	missense SNV	GNPTAB:NM_024312:exon2:c.C202T:p.R68W
F4_286325	UBE3B	12	109961950	C	T	intronic	.	.
F4_286325	OAS3	12	113405292	C	T	exonic	missense SNV	OAS3:NM_006187:exon13:c.C2759T:p.A920V
F4_286325	DHX37	12	125453116	G	A	exonic	missense SNV	DHX37:NM_032656:exon10:c.C1372T:p.R458W
F4_286325	ULK1	12	132400965	C	T	exonic	missense SNV	ULK1:NM_003565:exon20:c.C1901T:p.P634L
F4_286325	FBRSL1	12	133146701	C	T	exonic	missense SNV	FBRSL1:NM_001142641:exon7:c.C881T:p.P294L
F4_286325	FBRSL1	12	133146732	G	A	exonic	synonymous SNV	FBRSL1:NM_001142641:exon7:c.G912A:p.P304P
F4_286325	LATS2	13	21562948	G	A	exonic	missense SNV	LATS2:NM_014572:exon4:c.C971T:p.A324V
F4_286325	SPERT	13	46288017	C	A	exonic	stopgain	SPERT:NM_001286341:exon2:c.C776A:p.S259X,SPERT:NM_001286342:exon3:c.C749A:p.S250X,SPERT:NM_152719:exon3:c.C857A:p.S286X
F4_286325	KIAA0226L	13	46919713	C	A	exonic	missense SNV	KIAA0226L:NM_001286766:exon11:c.G1009T:p.V337L,KIAA0226L:NM_001286764:exon12:c.G1249T:p.V417L,KIAA0226L:NM_001286765:exon12:c.G1183T:p.V395L,KIAA0226L:NM_001286761:exon13:c.G1654T:p.V552L,KIAA0226L:NM_001286763:exon13:c.G1453T:p.V485L,KIAA0226L:NM_025113:exon13:c.G1654T:p.V552L
F4_286325	PCDH8	13	53421432	C	A	exonic	synonymous SNV	PCDH8:NM_002590:exon1:c.G1140T:p.G380G,PCDH8:NM_032949:exon1:c.G1140T:p.G380G
F4_286325	ZIC5	13	100623601	G	T	exonic	missense SNV	ZIC5:NM_033132:exon1:c.C329A:p.A110E
F4_286325	MCF2L	13	113744139	G	A	intronic	.	.
F4_286325	GRK1	13	114434329	C	T	intronic	.	.
F4_286325	.	14	22600863	G	A	intergenic	.	.
F4_286325	.	14	23014043	G	A	intergenic	.	.
F4_286325	ADCY4	14	24802018	G	A	exonic	synonymous SNV	ADCY4:NM_001198568:exon2:c.C336T:p.G112G,ADCY4:NM_001198592:exon3:c.C336T:p.G112G,ADCY4:NM_139247:exon3:c.C336T:p.G112G
F4_286325	FOXA1	14	38064215	G	C	UTR5	.	.
F4_286325	CLEC14A	14	38724865	G	A	exonic	synonymous SNV	CLEC14A:NM_175060:exon1:c.C363T:p.G121G
F4_286325	MIR548AZ	14	64676098	A	G	ncRNA_intronic	.	.
F4_286325	ESR2	14	64805001	A	G	ncRNA_UTR5	.	.
F4_286325	GALNT16	14	69808447	C	T	exonic	missense SNV	GALNT16:NM_001168368:exon12:c.C1237T:p.R413C,GALNT16:NM_020692:exon12:c.C1237T:p.R413C
F4_286325	GALC	14	88407888	A	G	exonic	missense SNV	GALC:NM_001201401:exon14:c.T1616C:p.I539T,GALC:NM_000153:exon15:c.T1685C:p.I562T,GALC:NM_001201402:exon15:c.T1607C:p.I536T
F4_286325	SPATA7	14	88857762	G	A	exonic	synonymous SNV	SPATA7:NM_001040428:exon2:c.G57A:p.P19P,SPATA7:NM_018418:exon2:c.G57A:p.P19P
F4_286325	C14orf159	14	91671019	C	T	intronic	.	.
F4_286325	SLC25A29	14	100759046	C	A	exonic	synonymous SNV	SLC25A29:NM_152333:exon3:c.G288T:p.T96T,SLC25A29:NM_001039355:exon4:c.G486T:p.T162T,SLC25A29:NM_001291813:exon5:c.G288T:p.T96T,SLC25A29:NM_001291814:exon5:c.G288T:p.T96T
F4_286325	KIF26A	14	104642422	A	G	exonic	synonymous SNV	KIF26A:NM_015656:exon12:c.A3297G:p.A1099A
F4_286325	CRIP2	14	105939795	C	T	exonic	stopgain	CRIP2:NM_001270837:exon1:c.C211T:p.R71X
F4_286325	.	14	106321913	G	A	intergenic	.	.
F4_286325	TUBGCP5	15	22870003	G	A	exonic	missense SNV	TUBGCP5:NM_001102610:exon21:c.G2927A:p.R976Q,TUBGCP5:NM_052903:exon21:c.G2927A:p.R976Q
F4_286325	ATP10A	15	25924611	C	T	exonic	synonymous SNV	ATP10A:NM_024490:exon21:c.G4377A:p.T1459T
F4_286325	GABRG3	15	27216746	C	T	intronic	.	.
F4_286325	LOC100131315	15	33010736	G	A	ncRNA_intronic	.	.
F4_286325	BAHD1	15	40751555	C	A	exonic	missense SNV	BAHD1:NM_001301132:exon2:c.C892A:p.Q298K,BAHD1:NM_014952:exon2:c.C892A:p.Q298K
F4_286325	SLC27A2	15	50474766	A	C	exonic	missense SNV	SLC27A2:NM_001159629:exon1:c.A142C:p.K48Q,SLC27A2:NM_003645:exon1:c.A142C:p.K48Q
F4_286325	RPS27L	15	63449680	C	G	UTR5	.	.
F4_286325	USP3	15	63822784	C	T	intronic	.	.
F4_286325	MAP2K1	15	66679684	A	G	UTR5	.	.
F4_286325	LOXL1	15	74219546	G	T	exonic	missense SNV	LOXL1:NM_005576:exon1:c.G422T:p.R141L
F4_286325	PML	15	74325615	C	T	exonic	missense SNV	PML:NM_033249:exon5:c.C1373T:p.P458L,PML:NM_033250:exon5:c.C1373T:p.P458L,PML:NM_002675:exon6:c.C1517T:p.P506L,PML:NM_033238:exon6:c.C1517T:p.P506L,PML:NM_033239:exon6:c.C1517T:p.P506L,PML:NM_033240:exon6:c.C1517T:p.P506L,PML:NM_033244:exon6:c.C1517T:p.P506L
F4_286325	LINGO1	15	77908251	G	A	intronic	.	.
F4_286325	LOC645752	15	78211411	G	A	ncRNA_exonic	.	.
F4_286325	CIB2	15	78423596	A	C	UTR5	.	.
F4_286325	CRABP1	15	78632830	C	G	exonic	synonymous SNV	CRABP1:NM_004378:exon1:c.C60G:p.L20L
F4_286325	IGF1R	15	99465579	G	A	exonic	missense SNV	IGF1R:NM_000875:exon11:c.G2404A:p.D802N,IGF1R:NM_001291858:exon11:c.G2404A:p.D802N
F4_286325	RHBDF1	16	109398	G	A	intronic	.	.
F4_286325	CAPN15	16	602313	C	A	exonic	synonymous SNV	CAPN15:NM_005632:exon11:c.C2520A:p.A840A
F4_286325	.	16	820143	T	C	upstream	.	.
F4_286325	RPUSD1	16	836992	G	C	intronic	.	.
F4_286325	SSTR5-AS1	16	1115904	G	A	ncRNA_exonic	.	.
F4_286325	MAPK8IP3	16	1818680	G	C	intronic	.	.
F4_286325	NME3	16	1820992	T	A	exonic	synonymous SNV	NME3:NM_002513:exon4:c.A282T:p.V94V
F4_286325	CASKIN1	16	2239402	C	T	intronic	.	.
F4_286325	E4F1	16	2284651	G	A	exonic	missense SNV	E4F1:NM_001288778:exon9:c.G1130A:p.R377H,E4F1:NM_001288776:exon11:c.G1661A:p.R554H,E4F1:NM_004424:exon11:c.G1661A:p.R554H
F4_286325	THOC6	16	3077679	C	T	UTR3	.	.
F4_286325	SNX29P1	16	21363409	C	T	ncRNA_intronic	.	.
F4_286325	RRN3P3	16	22441145	C	A	ncRNA_exonic	.	.
F4_286325	RRN3P3	16	22444123	G	A	ncRNA_exonic	.	.
F4_286325	GGA2	16	23494257	G	A	exonic	synonymous SNV	GGA2:NM_015044:exon9:c.C867T:p.D289D
F4_286325	SHCBP1	16	46637945	C	T	exonic	missense SNV	SHCBP1:NM_024745:exon7:c.G1034A:p.R345Q
F4_286325	TOX3	16	52580500	G	A	intronic	.	.
F4_286325	LPCAT2	16	55543073	G	C	UTR5	.	.
F4_286325	HERPUD1	16	56966071	T	G	UTR5	.	.
F4_286325	KIAA0895L	16	67214416	C	T	exonic	missense SNV	KIAA0895L:NM_001040715:exon2:c.G98A:p.R33Q
F4_286325	VAC14	16	70817441	G	A	exonic	missense SNV	VAC14:NM_018052:exon6:c.C611T:p.S204L
F4_286325	MARVELD3	16	71660404	G	A	exonic	missense SNV	MARVELD3:NM_001017967:exon1:c.G272A:p.R91Q,MARVELD3:NM_001271329:exon1:c.G272A:p.R91Q,MARVELD3:NM_052858:exon1:c.G272A:p.R91Q
F4_286325	IST1	16	71955327	G	A	exonic	missense SNV	IST1:NM_001270979:exon2:c.G79A:p.V27I,IST1:NM_001270978:exon3:c.G79A:p.V27I,IST1:NM_001270975:exon6:c.G523A:p.V175I,IST1:NM_001270977:exon6:c.G523A:p.V175I,IST1:NM_014761:exon6:c.G523A:p.V175I,IST1:NM_001270976:exon7:c.G562A:p.V188I
F4_286325	ZCCHC14	16	87445839	C	T	exonic	missense SNV	ZCCHC14:NM_015144:exon12:c.G2077A:p.V693M
F4_286325	ZNF469	16	88500272	C	T	exonic	missense SNV	ZNF469:NM_001127464:exon2:c.C6310T:p.R2104C
F4_286325	CTU2	16	88781558	G	A	intronic	.	.
F4_286325	LOC339059	16	88809368	G	T	ncRNA_exonic	.	.
F4_286325	SPG7	16	89611150	G	A	exonic	synonymous SNV	SPG7:NM_003119:exon10:c.G1419A:p.R473R
F4_286325	RAP1GAP2	17	2921370	C	T	exonic	missense SNV	RAP1GAP2:NM_001100398:exon17:c.C1465T:p.R489C,RAP1GAP2:NM_015085:exon18:c.C1510T:p.R504C
F4_286325	CTNS	17	3552244	C	T	intronic	.	.
F4_286325	DLG4	17	7100234	G	A	exonic	stopgain	DLG4:NM_001128827:exon9:c.C916T:p.R306X,DLG4:NM_001365:exon11:c.C1054T:p.R352X
F4_286325	TP53	17	7577082	C	A	exonic	stopgain	TP53:NM_001126115:exon4:c.G460T:p.E154X,TP53:NM_001126116:exon4:c.G460T:p.E154X,TP53:NM_001126117:exon4:c.G460T:p.E154X,TP53:NM_001276697:exon4:c.G379T:p.E127X,TP53:NM_001276698:exon4:c.G379T:p.E127X,TP53:NM_001276699:exon4:c.G379T:p.E127X,TP53:NM_001126118:exon7:c.G739T:p.E247X,TP53:NM_000546:exon8:c.G856T:p.E286X,TP53:NM_001126112:exon8:c.G856T:p.E286X,TP53:NM_001126113:exon8:c.G856T:p.E286X,TP…
F4_286325	ARHGEF15	17	8215499	C	T	exonic	stopgain	ARHGEF15:NM_025014:exon2:c.C142T:p.R48X,ARHGEF15:NM_173728:exon2:c.C142T:p.R48X
F4_286325	MYH10	17	8455445	G	A	exonic	missense SNV	MYH10:NM_005964:exon8:c.C808T:p.R270C,MYH10:NM_001256012:exon9:c.C838T:p.R280C,MYH10:NM_001256095:exon9:c.C835T:p.R279C
F4_286325	MYH13	17	10243653	C	T	exonic	missense SNV	MYH13:NM_003802:exon17:c.G1960A:p.V654M
F4_286325	MIEF2	17	18167684	G	A	exonic	missense SNV	MIEF2:NM_139162:exon4:c.G971A:p.G324E,MIEF2:NM_148886:exon4:c.G1004A:p.G335E
F4_286325	.	17	26575380	G	A	downstream	.	.
F4_286325	ANKRD13B	17	27936140	G	A	exonic	missense SNV	ANKRD13B:NM_152345:exon6:c.G602A:p.R201H
F4_286325	ASIC2	17	31618732	A	G	exonic	synonymous SNV	ASIC2:NM_183377:exon1:c.T402C:p.T134T
F4_286325	C17orf102	17	32906008	C	G	exonic	missense SNV	C17orf102:NM_207454:exon1:c.G292C:p.G98R
F4_286325	C17orf96	17	36830562	G	C	exonic	missense SNV	C17orf96:NM_001130677:exon1:c.C187G:p.L63V
F4_286325	GRB7	17	37901748	G	A	exonic	missense SNV	GRB7:NM_001030002:exon11:c.G1166A:p.R389Q,GRB7:NM_001242442:exon11:c.G1235A:p.R412Q,GRB7:NM_001242443:exon11:c.G1166A:p.R389Q,GRB7:NM_005310:exon11:c.G1166A:p.R389Q
F4_286325	KRTAP4-7	17	39240661	C	G	exonic	missense SNV	KRTAP4-7:NM_033061:exon1:c.C203G:p.T68S
F4_286325	HDAC5	17	42164893	C	T	exonic	missense SNV	HDAC5:NM_001015053:exon13:c.G1774A:p.E592K,HDAC5:NM_005474:exon13:c.G1771A:p.E591K
F4_286325	ITGA2B	17	42453298	G	A	exonic	missense SNV	ITGA2B:NM_000419:exon25:c.C2504T:p.P835L
F4_286325	OSBPL7	17	45892672	G	A	exonic	missense SNV	OSBPL7:NM_145798:exon13:c.C1166T:p.S389L
F4_286325	HOXB3	17	46629837	C	T	UTR5	.	.
F4_286325	B4GALNT2	17	47210429	A	G	exonic	synonymous SNV	B4GALNT2:NM_153446:exon1:c.A42G:p.E14E
F4_286325	SLC35B1	17	47783324	G	A	intronic	.	.
F4_286325	SAMD14	17	48201476	G	T	intronic	.	.
F4_286325	RNF126P1	17	55123748	C	T	ncRNA_exonic	.	.
F4_286325	C17orf80	17	71241316	G	A	exonic	missense SNV	C17orf80:NM_001288771:exon5:c.G1631A:p.R544Q,C17orf80:NM_001100622:exon6:c.G1739A:p.R580Q
F4_286325	GALK1	17	73760820	G	A	intronic	.	.
F4_286325	UNC13D	17	73839214	G	C	intronic	.	.
F4_286325	DNAH17	17	76535860	G	A	exonic	missense SNV	DNAH17:NM_173628:exon18:c.C2635T:p.R879C
F4_286325	.	17	77772068	G	A	intergenic	.	.
F4_286325	TBC1D16	17	77984141	C	T	exonic	synonymous SNV	TBC1D16:NM_019020:exon3:c.G597A:p.G199G
F4_286325	AATK	17	79095629	C	A	exonic	missense SNV	AATK:NM_004920:exon10:c.G1798T:p.G600C,AATK:NM_001080395:exon11:c.G2107T:p.G703C
F4_286325	AATK-AS1	17	79139473	C	G	ncRNA_exonic	.	.
F4_286325	CEP131	17	79182778	T	C	exonic	synonymous SNV	CEP131:NM_001009811:exon3:c.A222G:p.R74R,CEP131:NM_014984:exon3:c.A222G:p.R74R
F4_286325	FASN	17	80037191	A	G	intronic	.	.
F4_286325	FASN	17	80046267	G	A	exonic	synonymous SNV	FASN:NM_004104:exon16:c.C2592T:p.I864I
F4_286325	TBCD	17	80887451	A	G	intronic	.	.
F4_286325	METRNL	17	81042822	C	T	exonic	missense SNV	METRNL:NM_001004431:exon2:c.C179T:p.T60M
F4_286325	MYOM1	18	3079267	C	T	exonic	missense SNV	MYOM1:NM_019856:exon33:c.G4270A:p.E1424K,MYOM1:NM_003803:exon34:c.G4558A:p.E1520K
F4_286325	SPIRE1	18	12449689	G	A	exonic	missense SNV	SPIRE1:NM_001128627:exon16:c.C1817T:p.S606L,SPIRE1:NM_020148:exon16:c.C2177T:p.S726L,SPIRE1:NM_001128626:exon17:c.C2219T:p.S740L
F4_286325	GATA6	18	19780645	G	A	exonic	synonymous SNV	GATA6:NM_005257:exon7:c.G1647A:p.A549A
F4_286325	TMEM241	18	21017836	T	C	UTR5	.	.
F4_286325	C18orf8	18	21104470	G	A	intronic	.	.
F4_286325	GALR1	18	74962645	T	C	exonic	synonymous SNV	GALR1:NM_001480:exon1:c.T141C:p.G47G
F4_286325	POLRMT	19	621119	C	T	exonic	missense SNV	POLRMT:NM_005035:exon10:c.G2579A:p.R860H
F4_286325	MISP	19	756985	T	G	exonic	synonymous SNV	MISP:NM_173481:exon2:c.T39G:p.P13P
F4_286325	ABCA7	19	1041852	G	T	exonic	synonymous SNV	ABCA7:NM_019112:exon4:c.G183T:p.L61L
F4_286325	ABCA7	19	1047078	A	G	intronic	.	.
F4_286325	C19orf24	19	1277272	G	A	exonic	synonymous SNV	C19orf24:NM_017914:exon2:c.G372A:p.T124T
F4_286325	REXO1	19	1827565	A	G	exonic	missense SNV	REXO1:NM_020695:exon2:c.T1223C:p.V408A
F4_286325	BTBD2	19	1986520	G	A	exonic	synonymous SNV	BTBD2:NM_017797:exon9:c.C1545T:p.D515D
F4_286325	SPPL2B	19	2339949	T	C	exonic	unknown	UNKNOWN
F4_286325	ZFR2	19	3831449	G	A	exonic	missense SNV	ZFR2:NM_015174:exon5:c.C704T:p.P235L
F4_286325	CCDC94	19	4268715	G	A	UTR3	.	.
F4_286325	FSD1	19	4318365	G	A	exonic	synonymous SNV	FSD1:NM_024333:exon9:c.G822A:p.A274A
F4_286325	UBXN6	19	4446769	C	T	intronic	.	.
F4_286325	STXBP2	19	7702136	G	A	intronic	.	.
F4_286325	STXBP2	19	7712277	A	G	exonic	missense SNV	STXBP2:NM_001127396:exon18:c.A1567G:p.I523V,STXBP2:NM_001272034:exon18:c.A1609G:p.I537V,STXBP2:NM_006949:exon18:c.A1576G:p.I526V
F4_286325	FBN3	19	8201279	C	T	exonic	synonymous SNV	FBN3:NM_032447:exon10:c.G1338A:p.E446E
F4_286325	ADAMTS10	19	8654366	C	T	exonic	synonymous SNV	ADAMTS10:NM_001282352:exon4:c.G465A:p.T155T,ADAMTS10:NM_030957:exon17:c.G2004A:p.T668T
F4_286325	ICAM1	19	10394335	G	A	exonic	synonymous SNV	ICAM1:NM_000201:exon3:c.G510A:p.T170T
F4_286325	ICAM5	19	10403947	T	C	intronic	.	.
F4_286325	FDX1L	19	10426628	T	C	exonic	synonymous SNV	FDX1L:NM_001031734:exon1:c.A54G:p.L18L
F4_286325	S1PR5	19	10625067	A	C	exonic	synonymous SNV	S1PR5:NM_001166215:exon2:c.T621G:p.A207A,S1PR5:NM_030760:exon2:c.T621G:p.A207A
F4_286325	SMARCA4	19	11152013	G	A	exonic	missense SNV	SMARCA4:NM_001128845:exon28:c.G4111A:p.E1371K,SMARCA4:NM_001128846:exon28:c.G4111A:p.E1371K,SMARCA4:NM_001128847:exon28:c.G4102A:p.E1368K,SMARCA4:NM_001128848:exon28:c.G4102A:p.E1368K,SMARCA4:NM_003072:exon30:c.G4201A:p.E1401K,SMARCA4:NM_001128844:exon31:c.G4201A:p.E1401K,SMARCA4:NM_001128849:exon31:c.G4297A:p.E1433K
F4_286325	KANK2	19	11303943	A	G	exonic	synonymous SNV	KANK2:NM_015493:exon2:c.T813C:p.V271V,KANK2:NM_001136191:exon4:c.T813C:p.V271V
F4_286325	STX10	19	13255433	C	T	exonic	missense SNV	STX10:NM_001271611:exon6:c.G484A:p.G162R,STX10:NM_001271610:exon7:c.G631A:p.G211R,STX10:NM_003765:exon7:c.G631A:p.G211R
F4_286325	RLN3	19	14141480	A	G	intronic	.	.
F4_286325	SLC1A6	19	15083485	T	C	intronic	.	.
F4_286325	SYDE1	19	15221273	G	C	intronic	.	.
F4_286325	FCHO1	19	17865979	G	A	exonic	synonymous SNV	FCHO1:NM_001161358:exon3:c.G6A:p.S2S,FCHO1:NM_001161357:exon4:c.G6A:p.S2S,FCHO1:NM_015122:exon4:c.G6A:p.S2S
F4_286325	ARRDC2	19	18119399	G	A	intronic	.	.
F4_286325	KIAA1683	19	18375608	G	A	exonic	synonymous SNV	KIAA1683:NM_001145304:exon3:c.C2742T:p.A914A
F4_286325	SLC25A42	19	19221619	C	T	exonic	synonymous SNV	SLC25A42:NM_178526:exon8:c.C891T:p.I297I
F4_286325	PLEKHF1	19	30156601	G	C	intronic	.	.
F4_286325	KMT2B	19	36223381	C	T	exonic	synonymous SNV	KMT2B:NM_014727:exon28:c.C5931T:p.F1977F
F4_286325	THAP8	19	36526375	C	T	exonic	synonymous SNV	THAP8:NM_152658:exon4:c.G792A:p.P264P
F4_286325	COX7A1	19	36642554	C	G	intronic	.	.
F4_286325	CATSPERG	19	38826947	T	C	intronic	.	.
F4_286325	RYR1	19	38965982	C	T	exonic	synonymous SNV	RYR1:NM_000540:exon29:c.C4185T:p.V1395V,RYR1:NM_001042723:exon29:c.C4185T:p.V1395V
F4_286325	HNRNPL	19	39329633	G	A	exonic	missense SNV	HNRNPL:NM_001005335:exon9:c.C857T:p.P286L,HNRNPL:NM_001533:exon9:c.C1256T:p.P419L
F4_286325	SUPT5H	19	39963828	T	A	intronic	.	.
F4_286325	EID2B	19	40023308	A	G	exonic	synonymous SNV	EID2B:NM_152361:exon1:c.T135C:p.A45A
F4_286325	CNTD2	19	40729330	C	T	exonic	missense SNV	CNTD2:NM_024877:exon4:c.G637A:p.G213R
F4_286325	ARHGEF1	19	42396621	G	A	intronic	.	.
F4_286325	RABAC1	19	42463447	C	T	UTR5	.	.
F4_286325	BHMG1	19	46259344	C	T	ncRNA_intronic	.	.
F4_286325	EHD2	19	48244194	A	G	exonic	synonymous SNV	EHD2:NM_014601:exon6:c.A1137G:p.L379L
F4_286325	RASIP1	19	49243524	G	A	exonic	missense SNV	RASIP1:NM_017805:exon2:c.C16T:p.R6W
F4_286325	PPP1R15A	19	49378994	A	G	exonic	missense SNV	PPP1R15A:NM_014330:exon3:c.A1789G:p.T597A
F4_286325	ATF5	19	50436086	C	T	exonic	missense SNV	ATF5:NM_001193646:exon3:c.C586T:p.R196C,ATF5:NM_001290746:exon3:c.C586T:p.R196C,ATF5:NM_012068:exon4:c.C586T:p.R196C
F4_286325	KLK9	19	51506994	G	A	exonic	missense SNV	KLK9:NM_012315:exon4:c.C569T:p.A190V
F4_286325	SIGLEC12	19	52004713	C	T	exonic	missense SNV	SIGLEC12:NM_053003:exon1:c.G275A:p.R92Q
F4_286325	ZNF320	19	53384139	C	T	exonic	missense SNV	ZNF320:NM_207333:exon4:c.G1240A:p.E414K
F4_286325	NLRP13	19	56421929	G	A	exonic	missense SNV	NLRP13:NM_176810:exon6:c.C2282T:p.T761M
F4_286325	NLRP5	19	56539520	G	A	exonic	missense SNV	NLRP5:NM_153447:exon7:c.G1921A:p.V641M
F4_286325	ZNF71	19	57132968	G	A	exonic	missense SNV	ZNF71:NM_021216:exon3:c.G313A:p.V105I
F4_286325	ZIM2	19	57286693	G	A	exonic	missense SNV	ZIM2:NM_015363:exon11:c.C947T:p.T316M,ZIM2:NM_001146326:exon12:c.C947T:p.T316M,ZIM2:NM_001146327:exon12:c.C947T:p.T316M
F4_286325	ZNF264	19	57723746	C	T	exonic	synonymous SNV	ZNF264:NM_003417:exon4:c.C1281T:p.F427F
F4_286325	LRRN4	20	6033033	G	A	exonic	missense SNV	LRRN4:NM_152611:exon2:c.C413T:p.P138L
F4_286325	MYH7B	20	33575434	C	T	exonic	missense SNV	MYH7B:NM_020884:exon17:c.C1348T:p.R450C
F4_286325	PABPC1L	20	43559165	C	T	exonic	missense SNV	PABPC1L:NM_001124756:exon8:c.C1037T:p.A346V
F4_286325	SPATA25	20	44515369	G	A	exonic	synonymous SNV	SPATA25:NM_080608:exon2:c.C471T:p.L157L
F4_286325	ZMYND8	20	45867852	A	G	exonic	missense SNV	ZMYND8:NM_001281781:exon14:c.T2099C:p.V700A,ZMYND8:NM_001281784:exon14:c.T2099C:p.V700A,ZMYND8:NM_001281775:exon15:c.T2315C:p.V772A,ZMYND8:NM_001281777:exon15:c.T2240C:p.V747A,ZMYND8:NM_001281778:exon15:c.T2240C:p.V747A,ZMYND8:NM_001281782:exon15:c.T2240C:p.V747A,ZMYND8:NM_001281783:exon15:c.T2315C:p.V772A,ZMYND8:NM_012408:exon15:c.T2315C:p.V772A,ZMYND8:NM_183047:exon15:c.T2315C:p.V772A,ZMYND8:NM…
F4_286325	ZNF831	20	57767043	G	C	exonic	synonymous SNV	ZNF831:NM_178457:exon1:c.G969C:p.A323A
F4_286325	MTG2	20	60774235	G	A	exonic	missense SNV	MTG2:NM_015666:exon6:c.G748A:p.A250T
F4_286325	LAMA5	20	60908497	G	A	exonic	missense SNV	LAMA5:NM_005560:exon25:c.C3062T:p.A1021V
F4_286325	RBBP8NL	20	60986019	A	C	exonic	missense SNV	RBBP8NL:NM_080833:exon14:c.T1910G:p.L637R
F4_286325	OGFR	20	61443687	G	A	exonic	synonymous SNV	OGFR:NM_007346:exon7:c.G720A:p.T240T
F4_286325	COL9A3	20	61448933	C	A	exonic	synonymous SNV	COL9A3:NM_001853:exon2:c.C93A:p.P31P
F4_286325	EEF1A2	20	62126299	C	T	exonic	synonymous SNV	EEF1A2:NM_001958:exon4:c.G480A:p.P160P
F4_286325	GMEB2	20	62221766	C	T	exonic	synonymous SNV	GMEB2:NM_012384:exon10:c.G1269A:p.P423P
F4_286325	RTEL1	20	62320968	T	C	exonic	synonymous SNV	RTEL1:NM_001283010:exon22:c.T1323C:p.D441D,RTEL1:NM_001283009:exon23:c.T1992C:p.D664D,RTEL1:NM_016434:exon23:c.T1992C:p.D664D,RTEL1:NM_032957:exon23:c.T2064C:p.D688D
F4_286325	CBR3	21	37507501	G	A	exonic	missense SNV	CBR3:NM_001236:exon1:c.G11A:p.C4Y
F4_286325	CBR3	21	37507769	C	T	exonic	synonymous SNV	CBR3:NM_001236:exon1:c.C279T:p.V93V
F4_286325	BRWD1-IT2	21	40686020	C	T	ncRNA_exonic	.	.
F4_286325	LCA5L	21	40778627	G	A	intronic	.	.
F4_286325	MX2	21	42775531	C	T	intronic	.	.
F4_286325	PWP2	21	45527291	G	A	UTR5	.	.
F4_286325	ICOSLG	21	45648992	T	C	intronic	.	.
F4_286325	DNMT3L	21	45678469	G	A	exonic	synonymous SNV	DNMT3L:NM_013369:exon6:c.C453T:p.S151S,DNMT3L:NM_175867:exon6:c.C453T:p.S151S
F4_286325	AIRE	21	45709906	C	G	exonic	missense SNV	AIRE:NM_000383:exon7:c.C834G:p.S278R
F4_286325	C21orf2	21	45750346	C	A	exonic	synonymous SNV	C21orf2:NM_001271441:exon6:c.G999T:p.P333P
F4_286325	KRTAP10-2	21	45970812	G	A	exonic	missense SNV	KRTAP10-2:NM_198693:exon1:c.C530T:p.P177L
F4_286325	ADARB1	21	46604932	G	A	exonic	synonymous SNV	ADARB1:NM_001112:exon8:c.G1491A:p.A497A,ADARB1:NM_001160230:exon8:c.G1491A:p.A497A,ADARB1:NM_015833:exon9:c.G1611A:p.A537A,ADARB1:NM_015834:exon9:c.G1611A:p.A537A
F4_286325	COL6A2	21	47532440	C	T	exonic	synonymous SNV	COL6A2:NM_001849:exon3:c.C663T:p.P221P,COL6A2:NM_058174:exon3:c.C663T:p.P221P,COL6A2:NM_058175:exon3:c.C663T:p.P221P
F4_286325	COL6A2	21	47552386	G	A	exonic	missense SNV	COL6A2:NM_001849:exon28:c.G2980A:p.A994T
F4_286325	LSS	21	47609677	A	G	UTR3	.	.
F4_286325	LSS	21	47628254	C	T	intronic	.	.
F4_286325	CECR6	22	17601466	T	C	exonic	synonymous SNV	CECR6:NM_031890:exon1:c.A552G:p.R184R
F4_286325	CECR5	22	17640022	G	C	exonic	synonymous SNV	CECR5:NM_033070:exon1:c.C120G:p.P40P
F4_286325	DGCR2	22	19029365	G	A	exonic	missense SNV	DGCR2:NM_001173533:exon7:c.C991T:p.R331C,DGCR2:NM_001173534:exon7:c.C982T:p.R328C,DGCR2:NM_001184781:exon8:c.C1105T:p.R369C,DGCR2:NM_005137:exon8:c.C1114T:p.R372C
F4_286325	DGCR14	22	19121812	G	A	exonic	missense SNV	DGCR14:NM_022719:exon10:c.C1328T:p.A443V
F4_286325	TXNRD2	22	19864729	G	A	exonic	unknown	UNKNOWN
F4_286325	ARVCF	22	19969075	A	G	exonic	synonymous SNV	ARVCF:NM_001670:exon5:c.T555C:p.S185S
F4_286325	SCARF2	22	20784050	T	A	exonic	missense SNV	SCARF2:NM_153334:exon7:c.A1273T:p.T425S,SCARF2:NM_182895:exon7:c.A1273T:p.T425S
F4_286325	LZTR1	22	21348914	C	T	exonic	synonymous SNV	LZTR1:NM_006767:exon15:c.C1683T:p.R561R
F4_286325	RSPH14	22	23476307	G	A	exonic	synonymous SNV	RSPH14:NM_014433:exon4:c.C327T:p.I109I
F4_286325	MIF-AS1	22	24237463	T	C	ncRNA_exonic	.	.
F4_286325	TTC28	22	28378472	A	G	exonic	synonymous SNV	TTC28:NM_001145418:exon23:c.T7183C:p.L2395L
F4_286325	EWSR1	22	29664423	G	A	intronic	.	.
F4_286325	ELFN2	22	37770066	G	T	exonic	synonymous SNV	ELFN2:NM_052906:exon3:c.C1509A:p.I503I
F4_286325	ELFN2	22	37770357	A	G	exonic	synonymous SNV	ELFN2:NM_052906:exon3:c.T1218C:p.F406F
F4_286325	CARD10	22	37898693	G	A	exonic	missense SNV	CARD10:NM_014550:exon11:c.C1703T:p.S568L
F4_286325	SLC16A8	22	38476989	G	C	exonic	synonymous SNV	SLC16A8:NM_013356:exon4:c.C1056G:p.A352A
F4_286325	TAB1	22	39813793	G	A	exonic	synonymous SNV	TAB1:NM_006116:exon5:c.G489A:p.S163S,TAB1:NM_153497:exon5:c.G489A:p.S163S
F4_286325	RANGAP1	22	41645724	C	T	intronic	.	.
F4_286325	MIR6821	22	50356555	T	C	ncRNA_exonic	.	.
F4_286325	PIM3	22	50356693	T	C	exonic	missense SNV	PIM3:NM_001001852:exon6:c.T899C:p.V300A
F4_286325	MAPK11	22	50706381	G	A	splicing	.	.
F4_286325	PLXNB2	22	50717015	A	G	intronic	.	.
F4_286325	MAPK8IP2	22	51048635	C	T	intronic	.	.
F4_286325	ARSH	X	2951289	C	T	exonic	missense SNV	ARSH:NM_001011719:exon9:c.C1552T:p.R518C
F4_286325	PHKA2	X	18912406	C	T	exonic	synonymous SNV	PHKA2:NM_000292:exon32:c.G3453A:p.S1151S
F4_286325	NR0B1	X	30326983	C	T	exonic	synonymous SNV	NR0B1:NM_000475:exon1:c.G498A:p.R166R
F4_286325	RPGR	X	38134363	C	T	exonic	missense SNV	RPGR:NM_000328:exon17:c.G2128A:p.E710K
F4_286325	MAGED2	X	54837486	G	A	exonic	missense SNV	MAGED2:NM_014599:exon4:c.G770A:p.R257H,MAGED2:NM_177433:exon4:c.G770A:p.R257H,MAGED2:NM_201222:exon4:c.G770A:p.R257H
F4_286325	PDZD11	X	69508314	C	T	exonic	missense SNV	PDZD11:NM_016484:exon3:c.G137A:p.R46Q
F4_286325	PIN4	X	71417324	C	T	exonic	missense SNV	PIN4:NM_006223:exon4:c.C419T:p.P140L
F4_286325	ZNF711	X	84525875	G	A	exonic	missense SNV	ZNF711:NM_021998:exon9:c.G1327A:p.D443N
F4_286325	SEPT6	X	118797493	G	A	exonic	missense SNV	SEPT6:NM_015129:exon3:c.C293T:p.T98M,SEPT6:NM_145799:exon3:c.C293T:p.T98M,SEPT6:NM_145800:exon3:c.C293T:p.T98M,SEPT6:NM_145802:exon3:c.C293T:p.T98M
F4_286325	SOWAHD	X	118893137	T	C	exonic	synonymous SNV	SOWAHD:NM_001105576:exon1:c.T507C:p.D169D
F4_286325	ATP11C	X	138882091	G	A	intronic	.	.
F4_286325	PNCK	X	152939507	G	A	exonic	missense SNV	PNCK:NM_001039582:exon1:c.C124T:p.R42W
F4_286325	ARHGAP4	X	153175586	G	C	intronic	.	.
F4_286325	PLXNA3	X	153695442	G	A	exonic	synonymous SNV	PLXNA3:NM_017514:exon18:c.G3150A:p.T1050T
F4_286325	LRRC47	1	3712396	TCCCGC	T	intronic	.	.
F4_286325	TAS1R1	1	6635050	CGTG	C	exonic	nonframeshift deletion	TAS1R1:NM_138697:exon3:c.859_861del:p.287_287del
F4_286325	PTCHD2	1	11589582	GGCCTCAGCCCA	G	intronic	.	.
F4_286325	TNFRSF8	1	12144613	GTGGGGGCGT	G	intronic	.	.
F4_286325	FHAD1	1	15654737	CT	C	intronic	.	.
F4_286325	ATP13A2	1	17323748	TCC	T	intronic	.	.
F4_286325	ACTL8	1	18152833	TCA	T	exonic	frameshift deletion	ACTL8:NM_030812:exon3:c.921_922del:p.F307fs
F4_286325	NBPF3	1	21806643	CTTA	C	exonic	nonframeshift deletion	NBPF3:NM_001256417:exon10:c.1099_1101del:p.367_367del,NBPF3:NM_001256416:exon11:c.1273_1275del:p.425_425del,NBPF3:NM_032264:exon11:c.1309_1311del:p.437_437del
F4_286325	GRHL3	1	24668774	T	TG	intronic	.	.
F4_286325	CD52	1	26646611	TA	T	intronic	.	.
F4_286325	ARID1A	1	27101491	G	GC	exonic	frameshift insertion	ARID1A:NM_006015:exon18:c.4774dupC:p.L1591fs,ARID1A:NM_139135:exon18:c.4123dupC:p.L1374fs
F4_286325	PUM1	1	31465352	TCC	T	exonic	frameshift deletion	PUM1:NM_001020658:exon7:c.1041_1042del:p.L347fs,PUM1:NM_014676:exon7:c.1041_1042del:p.L347fs
F4_286325	SPOCD1	1	32259714	TC	T	intronic	.	.
F4_286325	SPOCD1	1	32280061	CTG	C	exonic	frameshift deletion	SPOCD1:NM_001281987:exon2:c.872_873del:p.T291fs,SPOCD1:NM_144569:exon2:c.872_873del:p.T291fs
F4_286325	RSPO1	1	38079573	AAGAGAAGGGAAGGG	A	intronic	.	.
F4_286325	PDZK1IP1	1	47655729	AG	A	UTR5	.	.
F4_286325	ELAVL4	1	50610640	CATGGAGCCTCAGGTGTCAAATGGTCCGACATCCAATACAAGCA	C	exonic	frameshift deletion	ELAVL4:NM_001144774:exon2:c.22_64del:p.M8fs,ELAVL4:NM_001144775:exon2:c.130_172del:p.M44fs,ELAVL4:NM_001144776:exon2:c.22_64del:p.M8fs,ELAVL4:NM_001144777:exon2:c.31_73del:p.M11fs,ELAVL4:NM_001294348:exon2:c.37_79del:p.M13fs,ELAVL4:NM_021952:exon2:c.22_64del:p.M8fs
F4_286325	FAM151A	1	55078271	TC	T	exonic	frameshift deletion	FAM151A:NM_176782:exon5:c.687delG:p.E229fs
F4_286325	WDR63	1	85594336	TAA	T	intronic	.	.
F4_286325	EPS8L3	1	110301820	G	GA	intronic	.	.
F4_286325	STRIP1	1	110592048	CTT	C	intronic	.	.
F4_286325	TRIM45	1	117654902	CT	C	UTR3	.	.
F4_286325	TBX15	1	119427365	TGC	T	exonic	frameshift deletion	TBX15:NM_152380:exon8:c.1479_1480del:p.V493fs
F4_286325	ARNT	1	150789385	TG	T	intronic	.	.
F4_286325	CGN	1	151501823	CAGGAGCTGCTCCGGACACAGGAGGAGCTTA	C	exonic	frameshift deletion	CGN:NM_020770:exon11:c.1897_1924del:p.E633fs
F4_286325	LCE3E	1	152538622	ACACTTGGGTGAGGGG	A	exonic	nonframeshift deletion	LCE3E:NM_178435:exon2:c.48_62del:p.16_21del
F4_286325	ATP1A4	1	160128886	TC	T	exonic	frameshift deletion	ATP1A4:NM_144699:exon5:c.621delC:p.V207fs
F4_286325	SLAMF7	1	160722888	GTCT	G	intronic	.	.
F4_286325	CCDC181	1	169391000	TC	T	exonic	frameshift deletion	CCDC181:NM_001300969:exon3:c.668delG:p.G223fs,CCDC181:NM_021179:exon3:c.668delG:p.G223fs,CCDC181:NM_001300968:exon4:c.668delG:p.G223fs
F4_286325	F5	1	169541640	TAAGC	T	intronic	.	.
F4_286325	CACNA1E	1	181708489	GC	G	intronic	.	.
F4_286325	TRMT1L	1	185093050	TTC	T	exonic	frameshift deletion	TRMT1L:NM_001202423:exon13:c.1292_1292del:p.E431fs,TRMT1L:NM_030934:exon13:c.1760_1760del:p.E587fs
F4_286325	PIK3C2B	1	204434325	C	CCT	intronic	.	.
F4_286325	IL10	1	206944845	AT	A	intronic	.	.
F4_286325	HHAT	1	210536178	CT	C	intronic	.	.
F4_286325	KCNH1	1	210977516	TGAG	T	intronic	.	.
F4_286325	PTPN14	1	214546055	TC	T	exonic	frameshift deletion	PTPN14:NM_005401:exon16:c.3034delG:p.E1012fs
F4_286325	DNAH14	1	225230760	TC	T	exonic	frameshift deletion	DNAH14:NM_001373:exon13:c.1713delC:p.L571fs
F4_286325	ARF1	1	228284817	TG	T	exonic	frameshift deletion	ARF1:NM_001024226:exon2:c.3delG:p.M1fs,ARF1:NM_001024227:exon2:c.3delG:p.M1fs,ARF1:NM_001024228:exon2:c.3delG:p.M1fs,ARF1:NM_001658:exon2:c.3delG:p.M1fs
F4_286325	SMYD3	1	245927453	TG	T	splicing	.	.
F4_286325	TSSC1	2	3358458	ATTATGAAGTTAGAT	A	intronic	.	.
F4_286325	RNF144A	2	7137227	ATT	A	intronic	.	.
F4_286325	GRHL1	2	10095020	G	GT	intronic	.	.
F4_286325	SDC1	2	20402089	ACC	A	UTR3	.	.
F4_286325	DNMT3A	2	25470383	GC	G	intronic	.	.
F4_286325	FAM98A	2	33820748	CCT	C	intronic	.	.
F4_286325	FBXO41	2	73490909	TC	T	exonic	frameshift deletion	FBXO41:NM_001080410:exon7:c.1971delG:p.G657fs
F4_286325	ACTG2	2	74136294	TC	T	intronic	.	.
F4_286325	CD8B	2	87049358	GA	G	intronic	.	.
F4_286325	LOC101927053	2	97586871	AG	A	ncRNA_intronic	.	.
F4_286325	CHST10	2	101031588	TA	T	intronic	.	.
F4_286325	PTPN4	2	120620092	A	AT	intronic	.	.
F4_286325	PKP4	2	159533414	TG	T	intronic	.	.
F4_286325	BAZ2B	2	160252428	A	AG	intronic	.	.
F4_286325	LINC01124	2	171570571	CAGGG	C	ncRNA_exonic	.	.
F4_286325	NOP58	2	203142732	TA	T	intronic	.	.
F4_286325	PLEKHM3	2	208866327	AGGCTG	A	exonic	frameshift deletion	PLEKHM3:NM_001080475:exon2:c.32_36del:p.P11fs
F4_286325	CCDC108	2	219903694	GA	G	exonic	frameshift deletion	CCDC108:NM_194302:exon3:c.76delT:p.S26fs
F4_286325	AGFG1	2	228399526	AATTTTTGGTGTAACTTG	A	intronic	.	.
F4_286325	TRIP12	2	230744654	TC	T	intronic	.	.
F4_286325	.	2	237103482	AG	A	downstream	.	.
F4_286325	C2orf54	2	241835027	TG	T	exonic	frameshift deletion	C2orf54:NM_001085437:exon1:c.387delC:p.F129fs
F4_286325	PPP1R7	2	242105878	T	TG	intronic	.	.
F4_286325	SRGAP3	3	9055179	TG	T	exonic	stopgain	SRGAP3:NM_001033117:exon17:c.1887delC:p.Y629X,SRGAP3:NM_014850:exon17:c.1959delC:p.Y653X
F4_286325	BRPF1	3	9786801	CAGCAGT	C	exonic	nonframeshift deletion	BRPF1:NM_001003694:exon10:c.3031_3036del:p.1011_1012del,BRPF1:NM_004634:exon10:c.3013_3018del:p.1005_1006del
F4_286325	CELSR3	3	48680295	GTGT	G	exonic	nonframeshift deletion	CELSR3:NM_001407:exon30:c.8426_8428del:p.2809_2810del
F4_286325	MST1R	3	49925031	TC	T	intronic	.	.
F4_286325	SLC38A3	3	50257286	GC	G	intronic	.	.
F4_286325	DOCK3	3	51350361	TC	T	intronic	.	.
F4_286325	TEX264	3	51737767	CTG	C	exonic	frameshift deletion	TEX264:NM_001243727:exon4:c.456_457del:p.S152fs,TEX264:NM_001243725:exon5:c.678_679del:p.S226fs,TEX264:NM_001243726:exon5:c.678_679del:p.S226fs,TEX264:NM_015926:exon5:c.678_679del:p.S226fs,TEX264:NM_001129884:exon6:c.678_679del:p.S226fs,TEX264:NM_001278195:exon6:c.678_679del:p.S226fs
F4_286325	C3orf14	3	62307720	CT	C	exonic	frameshift deletion	C3orf14:NM_001291942:exon3:c.170delT:p.L57fs,C3orf14:NM_001291941:exon4:c.170delT:p.L57fs,C3orf14:NM_001291943:exon4:c.170delT:p.L57fs,C3orf14:NM_020685:exon4:c.170delT:p.L57fs
F4_286325	KIAA1524	3	108301073	AATATAAAG	A	intronic	.	.
F4_286325	DZIP3	3	108343285	TTG	T	splicing	.	.
F4_286325	DRD3	3	113858409	TC	T	exonic	frameshift deletion	DRD3:NM_000796:exon5:c.660delG:p.R220fs,DRD3:NM_033663:exon5:c.660delG:p.R220fs,DRD3:NM_001282563:exon6:c.660delG:p.R220fs,DRD3:NM_001290809:exon6:c.660delG:p.R220fs
F4_286325	ADCY5	3	123021925	A	AG	exonic	frameshift insertion	ADCY5:NM_001199642:exon14:c.1650dupC:p.W551fs,ADCY5:NM_183357:exon14:c.2700dupC:p.W901fs
F4_286325	MUC13	3	124629222	TA	T	intronic	.	.
F4_286325	PLXNA1	3	126741645	TG	T	exonic	frameshift deletion	PLXNA1:NM_032242:exon22:c.4347delG:p.L1449fs
F4_286325	TRPC1	3	142462309	CT	C	intronic	.	.
F4_286325	CP	3	148901395	TA	T	splicing	.	.
F4_286325	VEPH1	3	157211133	GGAGAGGCCTA	G	intronic	.	.
F4_286325	SI	3	164772963	GT	G	intronic	.	.
F4_286325	ABCC5	3	183655868	GC	G	intronic	.	.
F4_286325	ECE2	3	184009078	C	CG	intronic	.	.
F4_286325	MUC4	3	195495962	TAGAGAAACAGGGCATAGGACCTGCTCCCGTCCGTGG	T	exonic	nonframeshift deletion	MUC4:NM_138297:exon5:c.563_598del:p.188_200del,MUC4:NM_004532:exon6:c.716_751del:p.239_251del,MUC4:NM_018406:exon7:c.13424_13459del:p.4475_4487del
F4_286325	PAK2	3	196532148	CT	C	intronic	.	.
F4_286325	MFI2	3	196753632	TGC	T	splicing	.	.
F4_286325	.	4	3262960	CA	C	intergenic	.	.
F4_286325	SLC34A2	4	25671480	CAG	C	intronic	.	.
F4_286325	RASL11B	4	53731509	AG	A	exonic	frameshift deletion	RASL11B:NM_023940:exon4:c.285delG:p.E95fs
F4_286325	HTN1	4	70921371	TA	T	intronic	.	.
F4_286325	AMBN	4	71467420	AG	A	intronic	.	.
F4_286325	HNRNPD	4	83278497	TC	T	exonic	frameshift deletion	HNRNPD:NM_001003810:exon4:c.664delG:p.E222fs,HNRNPD:NM_031369:exon4:c.664delG:p.E222fs,HNRNPD:NM_002138:exon5:c.721delG:p.E241fs,HNRNPD:NM_031370:exon5:c.721delG:p.E241fs
F4_286325	PTPN13	4	87622456	CT	C	exonic	frameshift deletion	PTPN13:NM_006264:exon7:c.698delT:p.L233fs,PTPN13:NM_080683:exon7:c.698delT:p.L233fs,PTPN13:NM_080684:exon7:c.698delT:p.L233fs,PTPN13:NM_080685:exon7:c.698delT:p.L233fs
F4_286325	EGF	4	110929468	CCA	C	intronic	.	.
F4_286325	LARP1B	4	128996091	TAGTGATTTC	T	UTR5	.	.
F4_286325	TMA16	4	164438492	TGG	T	intronic	.	.
F4_286325	DDX60	4	169158375	TAC	T	intronic	.	.
F4_286325	NKD2	5	1038549	GC	G	UTR3	.	.
F4_286325	ADAMTS16	5	5190216	TG	T	exonic	stopgain	ADAMTS16:NM_139056:exon7:c.1181delG:p.W394X
F4_286325	SLC30A5	5	68399050	ATT	A	intronic	.	.
F4_286325	HAPLN1	5	82948656	AGG	A	intronic	.	.
F4_286325	MEF2C	5	88018388	GA	G	UTR3	.	.
F4_286325	TMEM232	5	109864317	TCA	T	exonic	frameshift deletion	TMEM232:NM_001039763:exon12:c.1673_1674del:p.V558fs
F4_286325	KCNN2	5	113698636	C	CCGA	exonic	nonframeshift insertion	KCNN2:NM_021614:exon1:c.164_165insCGA:p.A55delinsAD
F4_286325	.	5	123966471	TCCCAGACTCACACCTCAGGAGAA	T	intergenic	.	.
F4_286325	AFF4	5	132219150	TG	T	exonic	stopgain	AFF4:NM_014423:exon20:c.3245delC:p.S1082X
F4_286325	.	5	135522877	AG	A	intergenic	.	.
F4_286325	CSF1R	5	149447874	CG	C	exonic	frameshift deletion	CSF1R:NM_001288705:exon10:c.1529delC:p.P510fs,CSF1R:NM_005211:exon11:c.1529delC:p.P510fs
F4_286325	CSF1R	5	149450120	AGG	A	exonic	frameshift deletion	CSF1R:NM_001288705:exon7:c.1095_1096del:p.T365fs,CSF1R:NM_005211:exon8:c.1095_1096del:p.T365fs
F4_286325	.	5	149597053	C	CTGGG	intergenic	.	.
F4_286325	FAT2	5	150931134	TTC	T	exonic	frameshift deletion	FAT2:NM_001447:exon6:c.4188_4189del:p.E1396fs
F4_286325	SLIT3	5	168112918	TC	T	exonic	frameshift deletion	SLIT3:NM_001271946:exon31:c.3349delG:p.E1117fs,SLIT3:NM_003062:exon31:c.3328delG:p.E1110fs
F4_286325	GABRP	5	170222277	CA	C	exonic	frameshift deletion	GABRP:NM_001291985:exon5:c.307delA:p.K103fs,GABRP:NM_014211:exon5:c.307delA:p.K103fs
F4_286325	EIF4E1B	5	176070068	CT	C	intronic	.	.
F4_286325	LMAN2	5	176778437	GC	G	intronic	.	.
F4_286325	GMCL1P1	5	177613984	TC	T	ncRNA_exonic	.	.
F4_286325	GPX5	6	28499644	GAT	G	exonic	frameshift deletion	GPX5:NM_001509:exon3:c.332_333del:p.D111fs
F4_286325	ATF6B	6	32085867	ATC	A	intronic	.	.
F4_286325	CPNE5	6	36716028	TG	T	exonic	frameshift deletion	CPNE5:NM_020939:exon15:c.987delC:p.F329fs
F4_286325	RSPH9	6	43624291	TCCTG	T	intronic	.	.
F4_286325	GPR111	6	47647846	A	AAAATAAGTGT	exonic	frameshift insertion	GPR111:NM_153839:exon6:c.307_308insAAATAAGTGT:p.K103fs
F4_286325	COL21A1	6	55988964	CTTTAAAGACAGATACTATAAGATAGATTTTA	C	intronic	.	.
F4_286325	SNORD50A	6	86387036	G	GT	ncRNA_exonic	.	.
F4_286325	CGA	6	87795564	GA	G	intronic	.	.
F4_286325	KIAA1244	6	138632490	AG	A	intronic	.	.
F4_286325	STXBP5	6	147705831	CT	C	intronic	.	.
F4_286325	FGFR1OP	6	167447489	CT	C	intronic	.	.
F4_286325	UNC93A	6	167728847	TGTGGAGTGC	T	exonic	nonframeshift deletion	UNC93A:NM_001143947:exon7:c.1156_1164del:p.386_388del,UNC93A:NM_018974:exon8:c.1282_1290del:p.428_430del
F4_286325	TNRC18	7	5355595	TTA	T	exonic	frameshift deletion	TNRC18:NM_001080495:exon25:c.6852_6853del:p.Y2284fs
F4_286325	CHN2	7	29394220	CT	C	intronic	.	.
F4_286325	NPC1L1	7	44555689	TC	T	exonic	frameshift deletion	NPC1L1:NM_001101648:exon17:c.3626delG:p.G1209fs,NPC1L1:NM_013389:exon18:c.3707delG:p.G1236fs
F4_286325	RABGEF1	7	66147119	G	GGT	UTR5	.	.
F4_286325	MLXIPL	7	73010536	AC	A	exonic	frameshift deletion	MLXIPL:NM_032951:exon13:c.2004delG:p.G668fs,MLXIPL:NM_032952:exon13:c.2004delG:p.G668fs,MLXIPL:NM_032953:exon13:c.1998delG:p.G666fs,MLXIPL:NM_032954:exon13:c.1998delG:p.G666fs
F4_286325	MLXIPL	7	73010577	ATG	A	exonic	frameshift deletion	MLXIPL:NM_032951:exon13:c.1962_1963del:p.H654fs,MLXIPL:NM_032952:exon13:c.1962_1963del:p.H654fs,MLXIPL:NM_032953:exon13:c.1956_1957del:p.H652fs,MLXIPL:NM_032954:exon13:c.1956_1957del:p.H652fs
F4_286325	SEMA3E	7	83034730	TC	T	intronic	.	.
F4_286325	ZCWPW1	7	99998945	AT	A	exonic	frameshift deletion	ZCWPW1:NM_001258008:exon16:c.1427delA:p.N476fs,ZCWPW1:NM_017984:exon18:c.1638delA:p.K546fs
F4_286325	PCOLCE-AS1	7	100191971	TC	T	ncRNA_intronic	.	.
F4_286325	LRWD1	7	102108686	TG	T	intronic	.	.
F4_286325	IQUB	7	123150102	TAGAAA	T	intronic	.	.
F4_286325	PAX4	7	127251964	TCC	T	intronic	.	.
F4_286325	IRF5	7	128588417	TG	T	intronic	.	.
F4_286325	HIPK2	7	139305176	TAA	T	exonic	frameshift deletion	HIPK2:NM_001113239:exon7:c.1751_1752del:p.F584fs,HIPK2:NM_022740:exon7:c.1751_1752del:p.F584fs
F4_286325	OR2A14	7	143826640	GGCTTCCTGGGTGTTCA	G	exonic	frameshift deletion	OR2A14:NM_001001659:exon1:c.436_451del:p.A146fs
F4_286325	SSPO	7	149500200	GCT	G	exonic	frameshift deletion	SSPO:NM_198455:exon52:c.7827_7828del:p.C2609fs
F4_286325	SSPO	7	149520894	ACCCTGGC	A	exonic	frameshift deletion	SSPO:NM_198455:exon93:c.13472_13478del:p.T4491fs
F4_286325	PAXIP1	7	154777824	TTCCCTACCTC	T	intronic	.	.
F4_286325	MIR5707	7	158384364	TAC	T	ncRNA_exonic	.	.
F4_286325	RP1L1	8	10474047	GGCACACACCA	G	exonic	frameshift deletion	RP1L1:NM_178857:exon3:c.650_659del:p.L217fs
F4_286325	SOX7	8	10583490	GCT	G	exonic	frameshift deletion	SOX7:NM_031439:exon2:c.923_924del:p.E308fs
F4_286325	BMP1	8	22069073	TC	T	intronic	.	.
F4_286325	GPR124	8	37691495	TG	T	exonic	frameshift deletion	GPR124:NM_032777:exon11:c.1458delG:p.V486fs
F4_286325	PPP1R42	8	67926678	TA	T	exonic	stopgain	PPP1R42:NM_001013626:exon3:c.278delT:p.L93X
F4_286325	ARFGEF1	8	68123689	A	ATT	intronic	.	.
F4_286325	LOC286189	8	69218844	GA	G	ncRNA_intronic	.	.
F4_286325	IMPA1	8	82583104	GA	G	intronic	.	.
F4_286325	ATP6V1C1	8	104061091	TC	T	intronic	.	.
F4_286325	EMC2	8	109498717	C	CTTT	intronic	.	.
F4_286325	COL22A1	8	139895349	CG	C	exonic	frameshift deletion	COL22A1:NM_152888:exon2:c.66delC:p.G22fs
F4_286325	TOP1MT	8	144392374	TC	T	exonic	frameshift deletion	TOP1MT:NM_001258447:exon13:c.1272delG:p.K424fs,TOP1MT:NM_052963:exon13:c.1566delG:p.K522fs,TOP1MT:NM_001258446:exon14:c.1272delG:p.K424fs
F4_286325	VPS13A	9	79920364	ATAT	A	intronic	.	.
F4_286325	TLE1	9	84230933	TGCCGAGGAG	T	exonic	nonframeshift deletion	TLE1:NM_005077:exon11:c.873_881del:p.291_294del
F4_286325	OR13C5	9	107361178	TGTTA	T	exonic	frameshift deletion	OR13C5:NM_001004482:exon1:c.513_516del:p.N171fs
F4_286325	AKAP2	9	112811015	TCCCCCGGAGTCTCCTGGA	T	exonic	nonframeshift deletion	AKAP2:NM_001004065:exon1:c.37_54del:p.13_18del,AKAP2:NM_001198656:exon1:c.37_54del:p.13_18del
F4_286325	.	9	127216407	TG	T	intergenic	.	.
F4_286325	RABEPK	9	127982566	CCA	C	intronic	.	.
F4_286325	ANGPTL2,RALGPS1	9	129853943	TC	T	intronic	.	.
F4_286325	FNBP1	9	132662673	TG	T	intronic	.	.
F4_286325	FNBP1	9	132671110	GT	G	intronic	.	.
F4_286325	NCS1	9	132985346	TGTCC	T	intronic	.	.
F4_286325	NCS1	9	132988659	TG	T	intronic	.	.
F4_286325	KCNT1	9	138606581	C	CGG	intronic	.	.
F4_286325	SNAPC4	9	139290213	TTTC	T	exonic	nonframeshift deletion	SNAPC4:NM_003086:exon3:c.184_186del:p.62_62del
F4_286325	NOTCH1	9	139397312	CT	C	intronic	.	.
F4_286325	GTPBP4	10	1053986	AT	A	intronic	.	.
F4_286325	FAM107B	10	14595390	TA	T	intronic	.	.
F4_286325	SVIL	10	29822001	CCTT	C	exonic	nonframeshift deletion	SVIL:NM_021738:exon8:c.1292_1294del:p.431_432del
F4_286325	OGDHL	10	50950927	CT	C	exonic	frameshift deletion	OGDHL:NM_001143997:exon13:c.1331delA:p.K444fs,OGDHL:NM_001143996:exon14:c.1787delA:p.K596fs,OGDHL:NM_018245:exon15:c.1958delA:p.K653fs
F4_286325	FAM21A	10	51827935	TG	T	exonic	frameshift deletion	FAM21A:NM_001005751:exon2:c.75delG:p.V25fs,FAM21A:NM_001291398:exon2:c.75delG:p.V25fs
F4_286325	PRKG1	10	52834727	TTGTCTGTCGGCCCCCGCCCCTCCCGCTTGCCA	T	intronic	.	.
F4_286325	MYPN	10	69881999	TC	T	exonic	frameshift deletion	MYPN:NM_032578:exon2:c.805delC:p.P269fs,MYPN:NM_001256267:exon3:c.805delC:p.P269fs
F4_286325	DNA2	10	70206033	TA	T	intronic	.	.
F4_286325	VPS26A	10	70928267	AT	A	exonic	frameshift deletion	VPS26A:NM_004896:exon8:c.751delT:p.F251fs
F4_286325	PTEN	10	89725293	CT	C	UTR3	.	.
F4_286325	SLC35G1	10	95661276	TC	T	UTR3	.	.
F4_286325	CPN1	10	101829479	TC	T	exonic	stopgain	CPN1:NM_001308:exon3:c.567delG:p.W189X
F4_286325	LDB1	10	103869674	TC	T	splicing	.	.
F4_286325	PDCD11	10	105200504	AGAAGCC	A	exonic	nonframeshift deletion	PDCD11:NM_014976:exon30:c.4455_4460del:p.1485_1487del
F4_286325	LINC01164	10	133608047	TGGGAGCTCTGGCCTGAGGA	T	ncRNA_exonic	.	.
F4_286325	SCART1	10	135270837	TC	T	ncRNA_exonic	.	.
F4_286325	TMEM80	11	704604	GA	G	exonic	frameshift deletion	TMEM80:NM_001276274:exon6:c.811delA:p.T271fs
F4_286325	PIDD1	11	799842	TC	T	exonic	frameshift deletion	PIDD1:NM_145886:exon15:c.2446delG:p.E816fs,PIDD1:NM_145887:exon15:c.2395delG:p.E799fs
F4_286325	AP2A2	11	985618	GCA	G	intronic	.	.
F4_286325	C11orf40	11	4598992	TG	T	exonic	frameshift deletion	C11orf40:NM_144663:exon1:c.58delC:p.Q20fs
F4_286325	OVCH2	11	7718236	GTACAAAGGGGGT	G	intronic	.	.
F4_286325	NRIP3	11	9004376	CT	C	UTR3	.	.
F4_286325	NAV2	11	19854018	CT	C	intronic	.	.
F4_286325	ANO5	11	22272498	TC	T	exonic	frameshift deletion	ANO5:NM_001142649:exon12:c.1119delC:p.F373fs,ANO5:NM_213599:exon12:c.1122delC:p.F374fs
F4_286325	ACCS	11	44104702	C	CTT	intronic	.	.
F4_286325	TAF6L	11	62549359	CT	C	intronic	.	.
F4_286325	SCYL1	11	65305324	CG	C	exonic	frameshift deletion	SCYL1:NM_001048218:exon15:c.1954delG:p.G652fs,SCYL1:NM_020680:exon15:c.2005delG:p.G669fs
F4_286325	DHCR7	11	71146248	AAGCAAGGAACAG	A	UTR3	.	.
F4_286325	C2CD3	11	73745381	TC	T	intronic	.	.
F4_286325	C2CD3	11	73811700	AAGACAGAG	A	exonic	frameshift deletion	C2CD3:NM_001286577:exon15:c.2594_2601del:p.S865fs,C2CD3:NM_015531:exon15:c.2594_2601del:p.S865fs
F4_286325	P4HA3	11	74000180	TA	T	intronic	.	.
F4_286325	TRIM77	11	89444610	G	GA	exonic	frameshift insertion	TRIM77:NM_001146162:exon2:c.445dupA:p.W148fs,TRIM77:NM_001271942:exon2:c.445dupA:p.W148fs
F4_286325	BCL9L	11	118780584	CCA	C	intronic	.	.
F4_286325	HMBS	11	118960965	TC	T	exonic	frameshift deletion	HMBS:NM_000190:exon8:c.489delC:p.F163fs,HMBS:NM_001024382:exon8:c.438delC:p.F146fs,HMBS:NM_001258208:exon8:c.489delC:p.F163fs,HMBS:NM_001258209:exon8:c.438delC:p.F146fs
F4_286325	ROBO4	11	124761961	CTGAGG	C	intronic	.	.
F4_286325	LOC101929427	11	126551681	TC	T	ncRNA_exonic	.	.
F4_286325	DENND5B	12	31551241	T	TTC	exonic	frameshift insertion	DENND5B:NM_144973:exon17:c.3123_3124insGA:p.I1042fs
F4_286325	COL2A1	12	48374584	AAGGAG	A	intronic	.	.
F4_286325	ASIC1	12	50467447	CCCA	C	exonic	nonframeshift deletion	ASIC1:NM_001256830:exon1:c.81_83del:p.27_28del
F4_286325	TFCP2	12	51518755	TG	T	intronic	.	.
F4_286325	HNRNPA1P10	12	54676165	GT	G	ncRNA_intronic	.	.
F4_286325	TIMELESS	12	56811589	TGA	T	intronic	.	.
F4_286325	SLC26A10	12	58016338	TC	T	splicing	.	.
F4_286325	.	12	58209879	CT	C	upstream	.	.
F4_286325	CTDSP2	12	58217736	AGG	A	exonic	frameshift deletion	CTDSP2:NM_005730:exon7:c.639_640del:p.T213fs
F4_286325	PPP1R12A	12	80172343	TC	T	exonic	frameshift deletion	PPP1R12A:NM_001244992:exon23:c.2824delG:p.E942fs,PPP1R12A:NM_001143886:exon24:c.2731delG:p.E911fs,PPP1R12A:NM_001244990:exon24:c.2887delG:p.E963fs,PPP1R12A:NM_002480:exon24:c.2992delG:p.E998fs,PPP1R12A:NM_001143885:exon25:c.2992delG:p.E998fs
F4_286325	CEP290	12	88512304	AT	A	exonic	frameshift deletion	CEP290:NM_025114:exon17:c.1666delA:p.I556fs
F4_286325	GLT8D2	12	104388082	TG	T	intronic	.	.
F4_286325	FAM109A	12	111803307	TCAAC	T	intronic	.	.
F4_286325	SH2B3	12	111885845	TC	T	exonic	frameshift deletion	SH2B3:NM_001291424:exon7:c.862delC:p.P288fs,SH2B3:NM_005475:exon8:c.1468delC:p.P490fs
F4_286325	RASAL1	12	113568739	TC	T	exonic	frameshift deletion	RASAL1:NM_001193521:exon2:c.72delG:p.G24fs,RASAL1:NM_001301202:exon2:c.72delG:p.G24fs,RASAL1:NM_001193520:exon3:c.72delG:p.G24fs,RASAL1:NM_004658:exon3:c.72delG:p.G24fs
F4_286325	TMEM233	12	120078473	TTC	T	intronic	.	.
F4_286325	HPD	12	122287019	AC	A	intronic	.	.
F4_286325	MICU2	13	22070178	TC	T	intronic	.	.
F4_286325	FREM2	13	39448562	TAC	T	intronic	.	.
F4_286325	GTF2F2	13	45781539	CT	C	intronic	.	.
F4_286325	RAB2B	14	21936762	GA	G	intronic	.	.
F4_286325	.	14	22409753	TG	T	intergenic	.	.
F4_286325	LGALS3	14	55612006	T	TA	UTR3	.	.
F4_286325	TIMM9	14	58877737	ATT	A	intronic	.	.
F4_286325	MIR548AZ	14	64637263	TTGA	T	ncRNA_intronic	.	.
F4_286325	SLC25A29	14	100772612	CCT	C	UTR5	.	.
F4_286325	INF2	14	105185135	TCAGGCC	T	exonic	nonframeshift deletion	INF2:NM_001031714:exon22:c.3699_3704del:p.1233_1235del
F4_286325	.	14	106579222	T	TCCC	intergenic	.	.
F4_286325	SPTBN5	15	42144510	TC	T	exonic	frameshift deletion	SPTBN5:NM_016642:exon62:c.10453delG:p.E3485fs
F4_286325	SPTBN5	15	42158257	TG	T	exonic	frameshift deletion	SPTBN5:NM_016642:exon38:c.6800delC:p.A2267fs
F4_286325	CCNDBP1	15	43486600	GTTTCT	G	intronic	.	.
F4_286325	TRPM7	15	50901929	TA	T	intronic	.	.
F4_286325	MEGF11	15	66386851	AGG	A	intronic	.	.
F4_286325	ADAMTS17	15	100657004	AG	A	intronic	.	.
F4_286325	.	16	679799	GC	G	downstream	.	.
F4_286325	.	16	828632	TCC	T	intergenic	.	.
F4_286325	CACNA1H	16	1270956	A	AC	exonic	frameshift insertion	CACNA1H:NM_001005407:exon34:c.7007dupC:p.T2336fs,CACNA1H:NM_021098:exon35:c.7025dupC:p.T2342fs
F4_286325	ZSCAN32	16	3440481	TG	T	exonic	frameshift deletion	ZSCAN32:NM_001284527:exon4:c.568delC:p.Q190fs
F4_286325	CLUAP1	16	3586132	AG	A	exonic	frameshift deletion	CLUAP1:NM_024793:exon8:c.606delG:p.E202fs,CLUAP1:NM_015041:exon12:c.1104delG:p.E368fs
F4_286325	SOCS1	16	11350015	CG	C	UTR5	.	.
F4_286325	RSL1D1	16	11945338	GA	G	exonic	frameshift deletion	RSL1D1:NM_015659:exon1:c.31delT:p.S11fs
F4_286325	APOBR	16	28507935	GAGGCC	G	exonic	frameshift deletion	APOBR:NM_018690:exon2:c.1574_1578del:p.E525fs
F4_286325	LOC101928736	16	30900342	GGTCACAGGCCCCA	G	ncRNA_intronic	.	.
F4_286325	GNAO1	16	56279537	GC	G	intronic	.	.
F4_286325	SLC12A3	16	56920265	TC	T	intronic	.	.
F4_286325	C16orf86	16	67701800	CT	C	exonic	frameshift deletion	C16orf86:NM_001012984:exon3:c.353delT:p.L118fs
F4_286325	TANGO6	16	68952939	AT	A	intronic	.	.
F4_286325	MLKL	16	74726175	TC	T	intronic	.	.
F4_286325	RAP1GAP2	17	2894685	TC	T	exonic	frameshift deletion	RAP1GAP2:NM_001100398:exon11:c.864delC:p.F288fs,RAP1GAP2:NM_015085:exon12:c.909delC:p.F303fs
F4_286325	LOC284023	17	7819196	TTCC	T	ncRNA_exonic	.	.
F4_286325	SLC47A2	17	19607896	ATTTTGTAATGTAGAT	A	intronic	.	.
F4_286325	ALDH3A1	17	19651587	T	TC	UTR5	.	.
F4_286325	MAP2K3	17	21199105	AG	A	intronic	.	.
F4_286325	GPR179	17	36498841	CCCCACACATGCATCAAATCCTGCACAAA	C	intronic	.	.
F4_286325	MLLT6	17	36875764	TCC	T	splicing	.	.
F4_286325	CISD3	17	36887664	GGT	G	exonic	frameshift deletion	CISD3:NM_001136498:exon3:c.177_178del:p.W59fs
F4_286325	.	17	40700393	TGAGCGGGGGGCGGGACTCCGG	T	intergenic	.	.
F4_286325	BZRAP1	17	56390129	AG	A	intronic	.	.
F4_286325	SDK2	17	71443908	CCTCTGACAGGGGCCTAAGGGG	C	intronic	.	.
F4_286325	GGA3	17	73238945	CT	C	exonic	frameshift deletion	GGA3:NM_001291642:exon4:c.209delA:p.E70fs,GGA3:NM_001172704:exon6:c.209delA:p.E70fs,GGA3:NM_014001:exon6:c.476delA:p.E159fs,GGA3:NM_001172703:exon7:c.359delA:p.E120fs,GGA3:NM_138619:exon7:c.575delA:p.E192fs,GGA3:NM_001291641:exon8:c.359delA:p.E120fs
F4_286325	MRPL38	17	73898240	AGTGGGAAGATGT	A	intronic	.	.
F4_286325	ACOX1	17	73947676	AG	A	intronic	.	.
F4_286325	RHBDF2	17	74473387	TGG	T	intronic	.	.
F4_286325	CBX8	17	77768647	G	GC	exonic	frameshift insertion	CBX8:NM_020649:exon5:c.956dupG:p.G319fs
F4_286325	SLC38A10	17	79219500	AATG	A	exonic	nonframeshift deletion	SLC38A10:NM_001037984:exon16:c.3213_3215del:p.1071_1072del
F4_286325	PIEZO2	18	10803947	TAC	T	exonic	frameshift deletion	PIEZO2:NM_022068:exon9:c.1124_1125del:p.C375fs
F4_286325	PSMG2	18	12662023	TA	T	intronic	.	.
F4_286325	RBBP8	18	20596743	TC	T	intronic	.	.
F4_286325	PARD6G-AS1	18	77920521	TG	T	ncRNA_intronic	.	.
F4_286325	MED16	19	868321	GGCTCAGGGGCA	G	intronic	.	.
F4_286325	CSNK1G2-AS1	19	1954126	C	CA	ncRNA_exonic	.	.
F4_286325	TMPRSS9	19	2396668	AGGGTGGTCTGTGTTTGGGGGCCAGGGAGGAAGAGC	A	intronic	.	.
F4_286325	MATK	19	3779653	A	AC	intronic	.	.
F4_286325	TMIGD2	19	4292695	GGGGCTGGGGCAGGGTCTC	G	exonic	nonframeshift deletion	TMIGD2:NM_001169126:exon5:c.720_737del:p.240_246del,TMIGD2:NM_144615:exon5:c.732_749del:p.244_250del
F4_286325	NDUFA11	19	5892558	T	TC	UTR3	.	.
F4_286325	ACER1	19	6307134	GC	G	intronic	.	.
F4_286325	EVI5L	19	7918190	AAGGAGATGG	A	exonic	nonframeshift deletion	EVI5L:NM_001159944:exon9:c.1118_1126del:p.373_376del,EVI5L:NM_145245:exon10:c.1118_1126del:p.373_376del
F4_286325	FBN3	19	8150455	TG	T	splicing	.	.
F4_286325	TMEM205	19	11453675	TC	T	exonic	frameshift deletion	TMEM205:NM_198536:exon3:c.385delG:p.E129fs,TMEM205:NM_001145416:exon4:c.385delG:p.E129fs,TMEM205:NM_033408:exon4:c.385delG:p.E129fs
F4_286325	RFX1	19	14088900	TG	T	splicing	.	.
F4_286325	LOC113230	19	14184713	C	CG	intronic	.	.
F4_286325	TMEM38A	19	16791239	TTC	T	exonic	frameshift deletion	TMEM38A:NM_024074:exon3:c.314_315del:p.F105fs
F4_286325	JAK3	19	17953963	TCA	T	exonic	frameshift deletion	JAK3:NM_000215:exon5:c.437_438del:p.V146fs
F4_286325	MAST3	19	18249817	TCC	T	intronic	.	.
F4_286325	LRRC25	19	18507085	TGGGGCTTG	T	exonic	frameshift deletion	LRRC25:NM_145256:exon1:c.681_688del:p.P227fs
F4_286325	TMEM161A	19	19243142	GAGC	G	intronic	.	.
F4_286325	RFXANK	19	19309690	TG	T	intronic	.	.
F4_286325	RHPN2	19	33499062	CG	C	exonic	frameshift deletion	RHPN2:NM_033103:exon7:c.617delC:p.P206fs
F4_286325	KCTD15	19	34302673	C	CT	intronic	.	.
F4_286325	.	19	35487150	GGCA	G	intergenic	.	.
F4_286325	ZNF573	19	38260744	AG	A	intronic	.	.
F4_286325	SARS2	19	39412309	TG	T	splicing	.	.
F4_286325	SUPT5H	19	39959777	AG	A	exonic	frameshift deletion	SUPT5H:NM_001130825:exon14:c.1191delG:p.E397fs,SUPT5H:NM_003169:exon14:c.1203delG:p.E401fs,SUPT5H:NM_001111020:exon15:c.1203delG:p.E401fs,SUPT5H:NM_001130824:exon15:c.1203delG:p.E401fs
F4_286325	POU2F2	19	42614825	CCCTCACACA	C	intronic	.	.
F4_286325	CD177	19	43859919	CCTCAGG	C	exonic	unknown	UNKNOWN
F4_286325	SPHK2	19	49131351	AGCCCTGG	A	intronic	.	.
F4_286325	SYT3	19	51132770	CTGG	C	splicing	.	.
F4_286325	CD33	19	51742899	TCC	T	exonic	frameshift deletion	CD33:NM_001082618:exon6:c.671_672del:p.S224fs,CD33:NM_001772:exon7:c.1052_1053del:p.S351fs
F4_286325	LILRB4	19	55175066	T	TA	intronic	.	.
F4_286325	LILRB4	19	55175073	AG	A	intronic	.	.
F4_286325	KIR3DL1	19	55340930	AC	A	intronic	.	.
F4_286325	ZNF582	19	56901292	TC	T	intronic	.	.
F4_286325	AURKC	19	57742493	AGGACGAGCAGGATT	A	UTR5	.	.
F4_286325	PLCB1	20	8608914	TA	T	intronic	.	.
F4_286325	SNAP25	20	10256315	CT	C	intronic	.	.
F4_286325	RBBP9	20	18470642	GA	G	intronic	.	.
F4_286325	.	20	23529461	TG	T	intergenic	.	.
F4_286325	VSX1	20	25060132	TC	T	exonic	frameshift deletion	VSX1:NM_001256271:exon2:c.442delG:p.E148fs,VSX1:NM_001256272:exon2:c.442delG:p.E148fs,VSX1:NM_014588:exon2:c.442delG:p.E148fs,VSX1:NM_199425:exon2:c.442delG:p.E148fs
F4_286325	BPI	20	36952423	TG	T	exonic	frameshift deletion	BPI:NM_001725:exon8:c.921delG:p.L307fs
F4_286325	MMP9	20	44641145	CATGTACCCT	C	exonic	nonframeshift deletion	MMP9:NM_004994:exon8:c.1255_1263del:p.419_421del
F4_286325	DSCAM	21	41450683	TCTGCAGCTCATACCAGGTGGCTTC	T	exonic	nonframeshift deletion	DSCAM:NM_001271534:exon26:c.4618_4641del:p.1540_1547del,DSCAM:NM_001389:exon26:c.4618_4641del:p.1540_1547del
F4_286325	FAM3B	21	42688860	GC	G	intronic	.	.
F4_286325	FTCD	21	47558836	TC	T	exonic	frameshift deletion	FTCD:NM_006657:exon11:c.1261delG:p.E421fs,FTCD:NM_206965:exon11:c.1261delG:p.E421fs
F4_286325	DIP2A	21	47965744	AGTTG	A	intronic	.	.
F4_286325	SLC25A18	22	18062871	ACTACAT	A	intronic	.	.
F4_286325	SEPT5	22	19702177	TGCCCGCGCGCGCCTTTGTCCCCGCC	T	intronic	.	.
F4_286325	SGSM1	22	25291182	TTTC	T	intronic	.	.
F4_286325	PISD	22	32015506	CT	C	UTR3	.	.
F4_286325	CACNA1I	22	40061671	TGG	T	intronic	.	.
F4_286325	.	22	50454946	ACGTGGTGCC	A	intergenic	.	.
F4_286325	SHOX	X	591700	GC	G	exonic	frameshift deletion	SHOX:NM_000451:exon2:c.69delC:p.G23fs,SHOX:NM_006883:exon2:c.69delC:p.G23fs
F4_286325	GPM6B	X	13956661	CG	C	UTR5	.	.
F4_286325	MAP7D2	X	20070775	AATTCCTACCTCT	A	intronic	.	.
F4_286325	SLC9A7	X	46529185	AG	A	intronic	.	.
F4_286325	.	X	47658016	TC	T	intergenic	.	.
F4_286325	CCDC120	X	48925269	AC	A	exonic	frameshift deletion	CCDC120:NM_001163321:exon10:c.1620delC:p.D540fs,CCDC120:NM_001163322:exon10:c.1479delC:p.D493fs,CCDC120:NM_001163323:exon10:c.1479delC:p.D493fs,CCDC120:NM_001271835:exon10:c.1515delC:p.D505fs,CCDC120:NM_001271836:exon10:c.1515delC:p.D505fs,CCDC120:NM_033626:exon10:c.1515delC:p.D505fs
F4_286325	HUWE1	X	53608003	GAAACACTGTCGATT	G	intronic	.	.
F4_286325	TRO	X	54953496	GGGAAGTGA	G	exonic	frameshift deletion	TRO:NM_001271183:exon8:c.315_322del:p.G105fs,TRO:NM_001271184:exon9:c.531_538del:p.G177fs,TRO:NM_177557:exon9:c.531_538del:p.G177fs,TRO:NM_001039705:exon10:c.1722_1729del:p.G574fs,TRO:NM_016157:exon10:c.1722_1729del:p.G574fs,TRO:NM_177556:exon10:c.1722_1729del:p.G574fs
F4_286325	MIR325HG	X	76139647	AGCATCTTGAAGGTTTCCTATGTATTTCAG	A	ncRNA_intronic	.	.
F4_286325	DIAPH2	X	96197013	TC	T	splicing	.	.
F4_286325	AMMECR1	X	109561206	GGGA	G	exonic	nonframeshift deletion	AMMECR1:NM_001025580:exon1:c.91_93del:p.31_31del,AMMECR1:NM_015365:exon1:c.91_93del:p.31_31del
F4_286325	WDR44	X	117530912	GT	G	intronic	.	.
F4_286325	STAG2	X	123202495	GT	G	exonic	frameshift deletion	STAG2:NM_006603:exon23:c.2348delT:p.V783fs,STAG2:NM_001042749:exon24:c.2348delT:p.V783fs,STAG2:NM_001042750:exon24:c.2348delT:p.V783fs,STAG2:NM_001042751:exon24:c.2348delT:p.V783fs,STAG2:NM_001282418:exon24:c.2348delT:p.V783fs
F4_286325	FAM127C	X	134156080	TGGC	T	UTR3	.	.
F4_286325	ZNF185	X	152100250	TGCTCCAGAGA	T	exonic	frameshift deletion	ZNF185:NM_001178113:exon5:c.287_296del:p.C96fs,ZNF185:NM_001178110:exon11:c.773_782del:p.C258fs,ZNF185:NM_001178107:exon12:c.863_872del:p.C288fs,ZNF185:NM_001178109:exon12:c.863_872del:p.C288fs,ZNF185:NM_001178106:exon13:c.950_959del:p.C317fs,ZNF185:NM_001178108:exon13:c.953_962del:p.C318fs,ZNF185:NM_007150:exon13:c.950_959del:p.C317fs
F8	MIB2	1	1562437	C	G	intronic	.	.
F8	MORN1	1	2316583	C	T	intronic	.	.
F8	MMEL1	1	2542653	A	G	intronic	.	.
F8	WRAP73	1	3555428	G	T	intronic	.	.
F8	CHD5	1	6191632	C	T	intronic	.	.
F8	RNF207	1	6278414	A	G	exonic	missense SNV	RNF207:NM_207396:exon17:c.A1718G:p.N573S
F8	RNF207	1	6279315	C	T	exonic	missense SNV	RNF207:NM_207396:exon18:c.C1753T:p.P585S
F8	CAMTA1	1	7737799	A	G	intronic	.	.
F8	CASZ1	1	10709309	C	G	intronic	.	.
F8	MTOR	1	11301671	C	A	exonic	missense SNV	MTOR:NM_004958:exon10:c.G1480T:p.G494W
F8	.	1	11782781	G	C	intergenic	.	.
F8	TMEM51	1	15541607	T	C	exonic	synonymous SNV	TMEM51:NM_001136217:exon2:c.T24C:p.N8N,TMEM51:NM_018022:exon2:c.T24C:p.N8N,TMEM51:NM_001136216:exon3:c.T24C:p.N8N,TMEM51:NM_001136218:exon3:c.T24C:p.N8N
F8	HSPB7	1	16344664	G	A	UTR5	.	.
F8	PADI2	1	17413177	G	A	exonic	missense SNV	PADI2:NM_007365:exon7:c.C673T:p.R225C
F8	MINOS1,MINOS1-NBL1	1	19948507	A	G	intronic	.	.
F8	PLA2G5	1	20411332	C	T	exonic	synonymous SNV	PLA2G5:NM_000929:exon2:c.C9T:p.G3G
F8	SH2D5	1	21050677	G	A	exonic	missense SNV	SH2D5:NM_001103160:exon6:c.C446T:p.T149M,SH2D5:NM_001103161:exon7:c.C698T:p.T233M
F8	RAP1GAP	1	21932625	G	A	exonic	synonymous SNV	RAP1GAP:NM_001145658:exon18:c.C1554T:p.T518T,RAP1GAP:NM_002885:exon18:c.C1362T:p.T454T,RAP1GAP:NM_001145657:exon19:c.C1362T:p.T454T
F8	HSPG2	1	22211217	G	A	intronic	.	.
F8	ARID1A	1	27097714	T	G	exonic	stopgain	ARID1A:NM_006015:exon12:c.T3303G:p.Y1101X,ARID1A:NM_139135:exon12:c.T3303G:p.Y1101X
F8	SMPDL3B	1	28282292	T	C	exonic	missense SNV	SMPDL3B:NM_001009568:exon6:c.T788C:p.V263A,SMPDL3B:NM_014474:exon6:c.T788C:p.V263A
F8	PTAFR	1	28477449	G	A	exonic	synonymous SNV	PTAFR:NM_000952:exon2:c.C84T:p.L28L,PTAFR:NM_001164722:exon2:c.C84T:p.L28L,PTAFR:NM_001164721:exon3:c.C84T:p.L28L,PTAFR:NM_001164723:exon3:c.C84T:p.L28L
F8	COL16A1	1	32150411	C	G	intronic	.	.
F8	SPOCD1	1	32266026	A	G	intronic	.	.
F8	EIF3I	1	32696628	A	C	intronic	.	.
F8	LOC653160	1	35442313	T	A	ncRNA_exonic	.	.
F8	DOCK7	1	62960101	A	G	exonic	synonymous SNV	DOCK7:NM_001272000:exon39:c.T4942C:p.L1648L,DOCK7:NM_001272001:exon39:c.T4942C:p.L1648L,DOCK7:NM_033407:exon39:c.T4969C:p.L1657L,DOCK7:NM_001271999:exon40:c.T5035C:p.L1679L
F8	JAK1	1	65351978	C	T	UTR5	.	.
F8	DNAJC6	1	65858151	C	T	exonic	synonymous SNV	DNAJC6:NM_001256864:exon12:c.C1506T:p.H502H,DNAJC6:NM_014787:exon12:c.C1335T:p.H445H,DNAJC6:NM_001256865:exon13:c.C1296T:p.H432H
F8	DNAJC6	1	65867519	G	A	exonic	missense SNV	DNAJC6:NM_001256864:exon15:c.G2183A:p.S728N,DNAJC6:NM_014787:exon15:c.G2012A:p.S671N,DNAJC6:NM_001256865:exon16:c.G1973A:p.S658N
F8	C1orf141	1	67577367	A	T	intronic	.	.
F8	FPGT	1	74670271	T	C	exonic	synonymous SNV	FPGT:NM_003838:exon4:c.T579C:p.F193F
F8	ERICH3	1	75037845	A	G	exonic	synonymous SNV	ERICH3:NM_001002912:exon14:c.T3549C:p.S1183S
F8	ODF2L	1	86818572	T	C	exonic	synonymous SNV	ODF2L:NM_001184766:exon15:c.A1617G:p.E539E,ODF2L:NM_001184765:exon16:c.A1704G:p.E568E,ODF2L:NM_001007022:exon17:c.A1863G:p.E621E,ODF2L:NM_020729:exon17:c.A1815G:p.E605E
F8	ODF2L	1	86820267	C	T	exonic	synonymous SNV	ODF2L:NM_001184766:exon14:c.G1467A:p.E489E,ODF2L:NM_001184765:exon15:c.G1554A:p.E518E,ODF2L:NM_001007022:exon16:c.G1713A:p.E571E,ODF2L:NM_020729:exon16:c.G1665A:p.E555E
F8	ODF2L	1	86852621	A	G	exonic	synonymous SNV	ODF2L:NM_001007022:exon2:c.T90C:p.C30C,ODF2L:NM_001184765:exon2:c.T90C:p.C30C,ODF2L:NM_001184766:exon2:c.T90C:p.C30C,ODF2L:NM_020729:exon2:c.T90C:p.C30C
F8	CLCA2	1	86891179	T	C	intronic	.	.
F8	CLCA2	1	86896541	G	A	splicing	.	.
F8	CLCA2	1	86920904	A	G	exonic	synonymous SNV	CLCA2:NM_006536:exon14:c.A2526G:p.Q842Q
F8	DNTTIP2	1	94342564	C	A	exonic	missense SNV	DNTTIP2:NM_014597:exon2:c.G927T:p.E309D
F8	SLC25A24	1	108724518	A	G	intronic	.	.
F8	RBM15	1	110883569	A	T	exonic	synonymous SNV	RBM15:NM_001201545:exon1:c.A1542T:p.P514P,RBM15:NM_022768:exon1:c.A1542T:p.P514P
F8	KCNA2	1	111136611	G	A	intronic	.	.
F8	KCNA2	1	111144661	A	G	exonic	synonymous SNV	KCNA2:NM_001204269:exon4:c.T1026C:p.D342D
F8	CHI3L2	1	111770423	T	G	intronic	.	.
F8	CHI3L2	1	111784816	G	A	intronic	.	.
F8	TTF2	1	117624607	G	A	intronic	.	.
F8	ZNF697	1	120166681	G	A	exonic	synonymous SNV	ZNF697:NM_001080470:exon3:c.C285T:p.S95S
F8	LIX1L	1	145498813	G	A	UTR3	.	.
F8	TCHH	1	152079823	C	G	UTR3	.	.
F8	TCHH	1	152079989	T	G	exonic	missense SNV	TCHH:NM_007113:exon3:c.A5704C:p.K1902Q
F8	TCHH	1	152081921	G	C	exonic	missense SNV	TCHH:NM_007113:exon3:c.C3772G:p.L1258V
F8	FLG	1	152279729	C	T	exonic	missense SNV	FLG:NM_002016:exon3:c.G7633A:p.G2545R
F8	FLG	1	152284854	A	G	exonic	synonymous SNV	FLG:NM_002016:exon3:c.T2508C:p.D836D
F8	LCE5A	1	152484129	G	A	exonic	missense SNV	LCE5A:NM_178438:exon2:c.G119A:p.C40Y
F8	CRCT1	1	152487979	C	T	exonic	synonymous SNV	CRCT1:NM_019060:exon2:c.C120T:p.C40C
F8	ATP8B2	1	154318856	T	C	exonic	synonymous SNV	ATP8B2:NM_020452:exon25:c.T3027C:p.F1009F
F8	DCST1	1	155020356	C	T	exonic	missense SNV	DCST1:NM_001143687:exon14:c.C1631T:p.A544V,DCST1:NM_152494:exon15:c.C1706T:p.A569V
F8	BCAN	1	156622252	G	A	exonic	missense SNV	BCAN:NM_021948:exon8:c.G1510A:p.E504K,BCAN:NM_198427:exon8:c.G1510A:p.E504K
F8	OR10J3	1	159284048	T	G	exonic	synonymous SNV	OR10J3:NM_001004467:exon1:c.A402C:p.S134S
F8	ARHGAP30	1	161022529	G	A	exonic	synonymous SNV	ARHGAP30:NM_001287602:exon3:c.C192T:p.P64P,ARHGAP30:NM_001287600:exon6:c.C279T:p.P93P,ARHGAP30:NM_001025598:exon7:c.C723T:p.P241P,ARHGAP30:NM_181720:exon7:c.C723T:p.P241P
F8	UFC1	1	161126975	C	G	intronic	.	.
F8	NR1I3	1	161202605	G	A	exonic	synonymous SNV	NR1I3:NM_001077470:exon4:c.C453T:p.P151P,NR1I3:NM_001077472:exon4:c.C453T:p.P151P,NR1I3:NM_001077473:exon4:c.C453T:p.P151P,NR1I3:NM_001077475:exon4:c.C453T:p.P151P,NR1I3:NM_001077476:exon4:c.C453T:p.P151P,NR1I3:NM_001077477:exon4:c.C453T:p.P151P,NR1I3:NM_001077479:exon4:c.C453T:p.P151P,NR1I3:NM_001077469:exon5:c.C540T:p.P180P,NR1I3:NM_001077471:exon5:c.C540T:p.P180P,NR1I3:NM_001077474:exon5:c.C54…
F8	LMX1A	1	165218792	G	A	exonic	synonymous SNV	LMX1A:NM_001174069:exon4:c.C349T:p.L117L,LMX1A:NM_177398:exon4:c.C349T:p.L117L
F8	ADCY10	1	167849414	A	G	exonic	synonymous SNV	ADCY10:NM_001167749:exon8:c.T696C:p.G232G,ADCY10:NM_001297772:exon11:c.T879C:p.G293G,ADCY10:NM_018417:exon11:c.T1155C:p.G385G
F8	DCAF6	1	167973976	C	T	exonic	synonymous SNV	DCAF6:NM_001198957:exon9:c.C1230T:p.D410D,DCAF6:NM_001017977:exon10:c.C1323T:p.D441D,DCAF6:NM_001198956:exon10:c.C1323T:p.D441D,DCAF6:NM_018442:exon10:c.C1323T:p.D441D
F8	GPR161	1	168055065	T	G	intronic	.	.
F8	TNFSF18	1	173010620	C	G	exonic	missense SNV	TNFSF18:NM_005092:exon3:c.G487C:p.E163Q
F8	TNN	1	175053098	T	C	intronic	.	.
F8	TNN	1	175097864	G	A	exonic	synonymous SNV	TNN:NM_022093:exon15:c.G3312A:p.T1104T
F8	AXDND1	1	179347832	T	C	exonic	synonymous SNV	AXDND1:NM_144696:exon5:c.T435C:p.V145V
F8	NPHS2	1	179520254	C	G	UTR3	.	.
F8	MIR548F1	1	186329869	C	G	ncRNA_intronic	.	.
F8	MIR548F1	1	186360814	G	A	ncRNA_intronic	.	.
F8	CACNA1S	1	201009556	A	G	intronic	.	.
F8	CACNA1S	1	201022376	G	A	exonic	synonymous SNV	CACNA1S:NM_000069:exon31:c.C3822T:p.I1274I
F8	CACNA1S	1	201035071	G	A	exonic	synonymous SNV	CACNA1S:NM_000069:exon22:c.C2748T:p.H916H
F8	TNNI1	1	201386916	C	T	exonic	unknown	UNKNOWN
F8	LGR6	1	202287537	G	A	exonic	synonymous SNV	LGR6:NM_001017404:exon16:c.G1689A:p.A563A,LGR6:NM_001017403:exon18:c.G2106A:p.A702A,LGR6:NM_021636:exon18:c.G1950A:p.A650A
F8	LGR6	1	202287813	T	C	exonic	synonymous SNV	LGR6:NM_001017404:exon16:c.T1965C:p.F655F,LGR6:NM_001017403:exon18:c.T2382C:p.F794F,LGR6:NM_021636:exon18:c.T2226C:p.F742F
F8	PPP1R12B	1	202318316	A	C	intronic	.	.
F8	LINC00303	1	204009373	C	T	ncRNA_intronic	.	.
F8	PIK3C2B	1	204402898	C	T	intronic	.	.
F8	PIK3C2B	1	204426780	T	C	intronic	.	.
F8	C4BPA	1	207287454	G	A	exonic	missense SNV	C4BPA:NM_000715:exon3:c.G152A:p.G51D
F8	LAMB3	1	209801569	A	G	intronic	.	.
F8	TRAF3IP3	1	209935778	A	G	intronic	.	.
F8	SYT14	1	210111540	C	T	UTR5	.	.
F8	ESRRG	1	216880662	G	A	intronic	.	.
F8	DNAH14	1	225439988	T	C	intronic	.	.
F8	DNAH14	1	225534219	T	C	exonic	missense SNV	DNAH14:NM_001373:exon69:c.T10880C:p.V3627A
F8	TMEM63A	1	226036534	C	T	intronic	.	.
F8	CDC42BPA	1	227216775	C	T	exonic	missense SNV	CDC42BPA:NM_014826:exon28:c.G3667A:p.V1223I,CDC42BPA:NM_003607:exon29:c.G3910A:p.V1304I
F8	CDC42BPA	1	227504794	T	C	exonic	synonymous SNV	CDC42BPA:NM_003607:exon1:c.A90G:p.T30T,CDC42BPA:NM_014826:exon1:c.A90G:p.T30T
F8	TRIM67	1	231353589	A	G	UTR3	.	.
F8	TARBP1	1	234573171	A	C	intronic	.	.
F8	HEATR1	1	236751269	C	T	exonic	synonymous SNV	HEATR1:NM_018072:exon13:c.G1605A:p.L535L
F8	RYR2	1	237872762	A	G	intronic	.	.
F8	RYR2	1	237954823	C	T	intronic	.	.
F8	FMN2	1	240255203	G	T	UTR5	.	.
F8	KIF26B	1	245861551	A	G	exonic	missense SNV	KIF26B:NM_018012:exon13:c.A5968G:p.K1990E
F8	OR13G1	1	247835950	T	C	exonic	missense SNV	OR13G1:NM_001005487:exon1:c.A394G:p.I132V
F8	OR2AK2	1	248129347	T	C	exonic	synonymous SNV	OR2AK2:NM_001004491:exon1:c.T714C:p.I238I
F8	OR2T3	1	248637381	G	A	exonic	missense SNV	OR2T3:NM_001005495:exon1:c.G730A:p.A244T
F8	OR2T27	1	248813542	G	A	exonic	missense SNV	OR2T27:NM_001001824:exon1:c.C644T:p.S215L
F8	SH3YL1	2	224919	A	G	exonic	synonymous SNV	SH3YL1:NM_015677:exon9:c.T783C:p.S261S,SH3YL1:NM_001282687:exon11:c.T495C:p.S165S
F8	SH3YL1	2	264019	C	A	UTR5	.	.
F8	ACP1	2	272203	C	T	exonic	missense SNV	ACP1:NM_001040649:exon3:c.C284T:p.T95I
F8	ASAP2	2	9525442	C	T	exonic	synonymous SNV	ASAP2:NM_001135191:exon21:c.C2085T:p.H695H,ASAP2:NM_003887:exon21:c.C2085T:p.H695H
F8	TAF1B	2	10059770	G	T	exonic	missense SNV	TAF1B:NM_005680:exon14:c.G1386T:p.E462D
F8	RRM2	2	10262920	T	G	exonic	missense SNV	RRM2:NM_001165931:exon1:c.T175G:p.S59A
F8	RRM2	2	10264057	T	C	intronic	.	.
F8	NBAS	2	15468025	T	C	intronic	.	.
F8	NBAS	2	15601959	T	C	intronic	.	.
F8	NBAS	2	15615910	A	G	exonic	synonymous SNV	NBAS:NM_015909:exon14:c.T1242C:p.S414S
F8	DDX1	2	15744123	T	G	intronic	.	.
F8	WDR35	2	20131079	T	C	exonic	missense SNV	WDR35:NM_020779:exon24:c.A2915G:p.E972G,WDR35:NM_001006657:exon25:c.A2948G:p.E983G
F8	DRC1	2	26667779	C	T	exonic	synonymous SNV	DRC1:NM_145038:exon10:c.C1359T:p.S453S
F8	CGREF1	2	27323385	C	T	exonic	synonymous SNV	CGREF1:NM_001301324:exon5:c.G312A:p.L104L
F8	FAM179A	2	29246044	T	C	exonic	missense SNV	FAM179A:NM_199280:exon12:c.T1604C:p.V535A
F8	GALNT14	2	31133939	G	C	intronic	.	.
F8	GALNT14	2	31135184	G	T	exonic	missense SNV	GALNT14:NM_024572:exon14:c.C1405A:p.Q469K,GALNT14:NM_001253826:exon15:c.C1420A:p.Q474K,GALNT14:NM_001253827:exon16:c.C1345A:p.Q449K
F8	RASGRP3	2	33764286	T	C	intronic	.	.
F8	CRIM1	2	36668395	T	A	intronic	.	.
F8	VIT	2	37014391	G	A	exonic	missense SNV	VIT:NM_001177970:exon10:c.G922A:p.G308S,VIT:NM_001177971:exon10:c.G919A:p.G307S,VIT:NM_001177969:exon11:c.G985A:p.G329S,VIT:NM_053276:exon12:c.G1030A:p.G344S
F8	RMDN2	2	38178406	A	G	exonic	synonymous SNV	RMDN2:NM_144713:exon2:c.A48G:p.R16R
F8	EML4	2	42511903	A	G	intronic	.	.
F8	EML4	2	42515437	A	G	exonic	missense SNV	EML4:NM_001145076:exon10:c.A1019G:p.K340R,EML4:NM_019063:exon11:c.A1193G:p.K398R
F8	COX7A2L	2	42588195	T	C	intronic	.	.
F8	LRPPRC	2	44173344	T	C	exonic	synonymous SNV	LRPPRC:NM_133259:exon21:c.A2118G:p.E706E
F8	PRKCE	2	46211658	G	A	intronic	.	.
F8	GTF2A1L,STON1-GTF2A1L	2	48873978	A	G	exonic	missense SNV	GTF2A1L:NM_001193487:exon5:c.A673G:p.N225D,STON1-GTF2A1L:NM_001198594:exon5:c.A2746G:p.N916D,GTF2A1L:NM_006872:exon6:c.A775G:p.N259D,STON1-GTF2A1L:NM_001198593:exon8:c.A2887G:p.N963D,STON1-GTF2A1L:NM_172311:exon8:c.A2887G:p.N963D
F8	FSHR	2	49191041	C	T	exonic	missense SNV	FSHR:NM_181446:exon9:c.G841A:p.A281T,FSHR:NM_000145:exon10:c.G919A:p.A307T
F8	REL	2	61108996	A	T	intronic	.	.
F8	FAM161A	2	62069358	T	C	exonic	missense SNV	FAM161A:NM_001201543:exon2:c.A321G:p.I107M,FAM161A:NM_032180:exon2:c.A321G:p.I107M
F8	FAM161A	2	62069528	C	T	intronic	.	.
F8	PELI1	2	64323605	G	A	exonic	missense SNV	PELI1:NM_020651:exon5:c.C443T:p.P148L
F8	PCYOX1	2	70485320	C	T	exonic	synonymous SNV	PCYOX1:NM_016297:exon1:c.C24T:p.L8L
F8	ACTG2	2	74135380	G	A	intronic	.	.
F8	LRRTM4	2	76976026	T	G	exonic	missense SNV	LRRTM4:NM_001134745:exon4:c.A1568C:p.K523T,LRRTM4:NM_001282924:exon4:c.A1568C:p.K523T
F8	CTNNA2	2	80101372	C	T	exonic	synonymous SNV	CTNNA2:NM_001164883:exon6:c.C756T:p.A252A,CTNNA2:NM_001282597:exon6:c.C756T:p.A252A,CTNNA2:NM_001282598:exon6:c.C858T:p.A286A,CTNNA2:NM_004389:exon6:c.C756T:p.A252A
F8	NMS	2	101089877	T	C	intronic	.	.
F8	RFX8	2	102083393	T	C	intronic	.	.
F8	NPHP1	2	110881541	C	G	exonic	missense SNV	NPHP1:NM_001128179:exon18:c.G1672C:p.E558Q,NPHP1:NM_000272:exon20:c.G2029C:p.E677Q,NPHP1:NM_001128178:exon20:c.G1861C:p.E621Q,NPHP1:NM_207181:exon20:c.G2026C:p.E676Q
F8	POLR1B	2	113306827	A	G	intronic	.	.
F8	.	2	113479409	G	A	intergenic	.	.
F8	.	2	113479614	G	A	intergenic	.	.
F8	.	2	113479636	G	A	intergenic	.	.
F8	.	2	113481439	T	A	intergenic	.	.
F8	IL1A	2	113532885	G	T	intronic	.	.
F8	C1QL2	2	119915509	G	T	exonic	synonymous SNV	C1QL2:NM_182528:exon1:c.C337A:p.R113R
F8	TFCP2L1	2	122042750	A	T	UTR5	.	.
F8	NIFK	2	122484976	G	A	ncRNA_UTR3	.	.
F8	BIN1	2	127811042	G	A	intronic	.	.
F8	MYO7B	2	128381808	C	T	exonic	synonymous SNV	MYO7B:NM_001080527:exon29:c.C3882T:p.H1294H
F8	MYO7B	2	128393800	T	C	exonic	synonymous SNV	MYO7B:NM_001080527:exon44:c.T5946C:p.Y1982Y
F8	MYO7B	2	128394758	T	C	intronic	.	.
F8	LIMS2	2	128401091	A	G	intronic	.	.
F8	WDR33	2	128495645	G	A	intronic	.	.
F8	LOC401010	2	132201468	G	A	ncRNA_exonic	.	.
F8	RNU6-81P	2	132248379	T	G	ncRNA_intronic	.	.
F8	LOC150776	2	132257830	C	T	ncRNA_exonic	.	.
F8	LOC150776,RNU6-81P	2	132258031	A	G	ncRNA_intronic	.	.
F8	RNU6-81P	2	132287824	C	T	ncRNA_intronic	.	.
F8	TMEM163	2	135214259	G	A	UTR3	.	.
F8	MAP3K19	2	135740876	A	G	intronic	.	.
F8	MAP3K19	2	135745392	G	A	exonic	synonymous SNV	MAP3K19:NM_001018044:exon5:c.C711T:p.D237D,MAP3K19:NM_025052:exon7:c.C1050T:p.D350D
F8	MAP3K19	2	135762980	C	T	intronic	.	.
F8	RAB3GAP1	2	135893372	A	G	exonic	missense SNV	RAB3GAP1:NM_001172435:exon17:c.A1793G:p.N598S,RAB3GAP1:NM_012233:exon17:c.A1793G:p.N598S
F8	R3HDM1	2	136393658	A	G	exonic	missense SNV	R3HDM1:NM_001282800:exon8:c.A640G:p.M214V,R3HDM1:NM_001282799:exon9:c.A676G:p.M226V,R3HDM1:NM_001282798:exon11:c.A808G:p.M270V,R3HDM1:NM_015361:exon11:c.A808G:p.M270V
F8	R3HDM1	2	136396300	T	C	intronic	.	.
F8	R3HDM1	2	136407445	A	G	intronic	.	.
F8	R3HDM1	2	136467119	C	T	intronic	.	.
F8	MCM6	2	136633962	G	A	UTR5	.	.
F8	HNMT	2	138759649	C	T	exonic	missense SNV	HNMT:NM_006895:exon4:c.C314T:p.T105I
F8	.	2	139045852	A	G	intergenic	.	.
F8	LRP1B	2	141298615	A	T	exonic	synonymous SNV	LRP1B:NM_018557:exon45:c.T7440A:p.L2480L
F8	LRP1B	2	142567910	T	C	exonic	missense SNV	LRP1B:NM_018557:exon2:c.A143G:p.Q48R
F8	RBM43	2	152117780	T	C	intronic	.	.
F8	BAZ2B	2	160310246	A	G	exonic	missense SNV	BAZ2B:NM_001289975:exon4:c.T212C:p.M71T,BAZ2B:NM_013450:exon4:c.T212C:p.M71T
F8	MARCH7	2	160604812	C	T	exonic	synonymous SNV	MARCH7:NM_001282806:exon4:c.C843T:p.P281P,MARCH7:NM_001282807:exon4:c.C897T:p.P299P,MARCH7:NM_022826:exon5:c.C1011T:p.P337P,MARCH7:NM_001282805:exon7:c.C1011T:p.P337P
F8	CD302,LY75-CD302	2	160639970	T	C	exonic	synonymous SNV	CD302:NM_001198763:exon2:c.A78G:p.S26S,CD302:NM_014880:exon2:c.A78G:p.S26S,LY75-CD302:NM_001198760:exon34:c.A4833G:p.S1611S,LY75-CD302:NM_001198759:exon35:c.A5001G:p.S1667S
F8	LY75,LY75-CD302	2	160737663	T	A	exonic	synonymous SNV	LY75-CD302:NM_001198759:exon8:c.A1335T:p.T445T,LY75-CD302:NM_001198760:exon8:c.A1335T:p.T445T,LY75:NM_002349:exon8:c.A1335T:p.T445T
F8	SCN3A	2	166018908	T	C	intronic	.	.
F8	SCN1A	2	166859201	A	C	exonic	synonymous SNV	SCN1A:NM_001165963:exon21:c.T4065G:p.L1355L,SCN1A:NM_001165964:exon21:c.T3981G:p.L1327L,SCN1A:NM_006920:exon21:c.T4032G:p.L1344L,SCN1A:NM_001202435:exon23:c.T4065G:p.L1355L
F8	XIRP2	2	168099329	C	G	exonic	missense SNV	XIRP2:NM_001199144:exon7:c.C761G:p.P254R,XIRP2:NM_152381:exon9:c.C1427G:p.P476R
F8	XIRP2	2	168100903	G	A	exonic	missense SNV	XIRP2:NM_001199144:exon7:c.G2335A:p.V779I,XIRP2:NM_152381:exon9:c.G3001A:p.V1001I
F8	LRP2	2	170055255	T	C	intronic	.	.
F8	BBS5	2	170354171	T	C	exonic	missense SNV	BBS5:NM_152384:exon8:c.T653C:p.L218S
F8	MYO3B	2	171070810	G	T	intronic	.	.
F8	HOXD3	2	177036754	T	C	exonic	synonymous SNV	HOXD3:NM_006898:exon3:c.T1051C:p.L351L
F8	OSBPL6	2	179204519	C	T	intronic	.	.
F8	TTN	2	179433408	T	C	exonic	missense SNV	TTN:NM_003319:exon154:c.A50256G:p.I16752M,TTN:NM_133432:exon155:c.A50631G:p.I16877M,TTN:NM_133437:exon155:c.A50832G:p.I16944M,TTN:NM_133378:exon275:c.A69747G:p.I23249M,TTN:NM_001256850:exon276:c.A72528G:p.I24176M,TTN:NM_001267550:exon326:c.A77451G:p.I25817M
F8	MIR548N,TTN-AS1	2	179480360	G	A	ncRNA_intronic	.	.
F8	TTN	2	179578730	G	A	exonic	synonymous SNV	TTN:NM_133378:exon89:c.C22923T:p.S7641S,TTN:NM_001256850:exon90:c.C25704T:p.S8568S,TTN:NM_001267550:exon92:c.C26655T:p.S8885S
F8	TTN	2	179578937	A	G	intronic	.	.
F8	TTN	2	179579212	T	C	exonic	synonymous SNV	TTN:NM_133378:exon88:c.A22557G:p.E7519E,TTN:NM_001256850:exon89:c.A25338G:p.E8446E,TTN:NM_001267550:exon91:c.A26289G:p.E8763E
F8	TTN	2	179579822	T	A	exonic	synonymous SNV	TTN:NM_133378:exon87:c.A22359T:p.L7453L,TTN:NM_001256850:exon88:c.A25140T:p.L8380L,TTN:NM_001267550:exon90:c.A26091T:p.L8697L
F8	TTN	2	179580434	A	G	exonic	synonymous SNV	TTN:NM_133378:exon86:c.T21975C:p.Y7325Y,TTN:NM_001256850:exon87:c.T24756C:p.Y8252Y,TTN:NM_001267550:exon89:c.T25707C:p.Y8569Y
F8	TTN	2	179582537	G	T	exonic	missense SNV	TTN:NM_133378:exon84:c.C21332A:p.A7111E,TTN:NM_001256850:exon85:c.C24113A:p.A8038E,TTN:NM_001267550:exon87:c.C25064A:p.A8355E
F8	TTN	2	179585393	A	G	splicing	.	.
F8	TTN	2	179587687	T	C	intronic	.	.
F8	TTN	2	179595117	C	G	intronic	.	.
F8	TTN	2	179596704	G	T	intronic	.	.
F8	TTN	2	179600648	C	T	exonic	missense SNV	TTN:NM_133378:exon47:c.G10793A:p.R3598K,TTN:NM_001256850:exon48:c.G13574A:p.R4525K,TTN:NM_001267550:exon50:c.G14525A:p.R4842K
F8	TTN	2	179604160	T	G	exonic	missense SNV	TTN:NM_003319:exon45:c.A12711C:p.L4237F,TTN:NM_001256850:exon46:c.A12849C:p.L4283F,TTN:NM_133432:exon46:c.A13086C:p.L4362F,TTN:NM_133437:exon46:c.A13287C:p.L4429F,TTN:NM_001267550:exon48:c.A13800C:p.L4600F
F8	TTN	2	179604366	T	G	exonic	missense SNV	TTN:NM_003319:exon45:c.A12505C:p.T4169P,TTN:NM_001256850:exon46:c.A12643C:p.T4215P,TTN:NM_133432:exon46:c.A12880C:p.T4294P,TTN:NM_133437:exon46:c.A13081C:p.T4361P,TTN:NM_001267550:exon48:c.A13594C:p.T4532P
F8	TTN	2	179605180	C	A	exonic	synonymous SNV	TTN:NM_003319:exon45:c.G11691T:p.A3897A,TTN:NM_001256850:exon46:c.G11829T:p.A3943A,TTN:NM_133432:exon46:c.G12066T:p.A4022A,TTN:NM_133437:exon46:c.G12267T:p.A4089A,TTN:NM_001267550:exon48:c.G12780T:p.A4260A
F8	TTN	2	179606538	G	A	exonic	missense SNV	TTN:NM_003319:exon45:c.C10333T:p.P3445S,TTN:NM_001256850:exon46:c.C10471T:p.P3491S,TTN:NM_133432:exon46:c.C10708T:p.P3570S,TTN:NM_133437:exon46:c.C10909T:p.P3637S,TTN:NM_001267550:exon48:c.C11422T:p.P3808S
F8	TTN	2	179611711	C	A	exonic	missense SNV	TTN:NM_133379:exon46:c.G15416T:p.R5139M
F8	TTN	2	179631214	T	C	exonic	synonymous SNV	TTN:NM_003319:exon40:c.A9459G:p.E3153E,TTN:NM_133432:exon40:c.A9459G:p.E3153E,TTN:NM_133437:exon40:c.A9459G:p.E3153E,TTN:NM_001256850:exon41:c.A9597G:p.E3199E,TTN:NM_001267550:exon41:c.A9597G:p.E3199E,TTN:NM_133378:exon41:c.A9597G:p.E3199E,TTN:NM_133379:exon41:c.A9597G:p.E3199E
F8	ZNF804A	2	185802243	C	A	exonic	missense SNV	ZNF804A:NM_194250:exon4:c.C2120A:p.T707K
F8	DNAH7	2	196659220	G	A	exonic	synonymous SNV	DNAH7:NM_018897:exon57:c.C10558T:p.L3520L
F8	PGAP1	2	197755490	A	C	intronic	.	.
F8	FTCDNL1	2	200625581	T	C	ncRNA_intronic	.	.
F8	AOX1	2	201488758	A	G	intronic	.	.
F8	CASP8	2	202151781	T	C	UTR3	.	.
F8	CPO	2	207833983	A	G	exonic	synonymous SNV	CPO:NM_173077:exon9:c.A948G:p.T316T
F8	PIKFYVE	2	209219997	G	A	exonic	missense SNV	PIKFYVE:NM_015040:exon42:c.G6265A:p.D2089N
F8	ABCA12	2	215872375	G	A	intronic	.	.
F8	TNS1	2	218682474	A	G	exonic	synonymous SNV	TNS1:NM_022648:exon24:c.T4269C:p.S1423S
F8	TNS1	2	218682771	A	G	exonic	synonymous SNV	TNS1:NM_022648:exon24:c.T3972C:p.G1324G
F8	TNS1	2	218683368	C	T	exonic	synonymous SNV	TNS1:NM_022648:exon24:c.G3375A:p.P1125P
F8	TNS1	2	218745685	G	A	exonic	synonymous SNV	TNS1:NM_022648:exon16:c.C990T:p.S330S
F8	RUFY4	2	218940418	C	T	exonic	synonymous SNV	RUFY4:NM_198483:exon9:c.C1203T:p.A401A
F8	SPEG	2	220315970	G	A	exonic	synonymous SNV	SPEG:NM_005876:exon5:c.G2226A:p.K742K
F8	OBSL1	2	220432709	A	T	intronic	.	.
F8	OBSL1	2	220435375	G	A	exonic	synonymous SNV	OBSL1:NM_001173408:exon1:c.C580T:p.L194L,OBSL1:NM_001173431:exon1:c.C580T:p.L194L,OBSL1:NM_015311:exon1:c.C580T:p.L194L
F8	COL4A4	2	227915832	G	A	exonic	missense SNV	COL4A4:NM_000092:exon33:c.C3011T:p.P1004L
F8	COL4A4	2	227954599	G	A	exonic	missense SNV	COL4A4:NM_000092:exon21:c.C1444T:p.P482S
F8	LOC654841	2	228120703	T	C	ncRNA_intronic	.	.
F8	DNER	2	230456398	C	T	exonic	synonymous SNV	DNER:NM_139072:exon2:c.G483A:p.E161E
F8	SP100	2	231405572	T	G	intronic	.	.
F8	ALPP	2	233243981	A	T	exonic	missense SNV	ALPP:NM_001632:exon3:c.A265T:p.I89L
F8	ALPI	2	233322880	C	T	intronic	.	.
F8	NEU2	2	233899377	C	T	exonic	synonymous SNV	NEU2:NM_005383:exon2:c.C753T:p.D251D
F8	ESPNL	2	239039321	C	T	exonic	missense SNV	ESPNL:NM_194312:exon9:c.C1966T:p.R656W
F8	PER2	2	239155053	C	T	exonic	missense SNV	PER2:NM_022817:exon23:c.G3731A:p.G1244E
F8	AQP12A	2	241631413	T	G	exonic	missense SNV	AQP12A:NM_198998:exon1:c.T83G:p.L28R
F8	C2orf54	2	241826517	C	T	exonic	synonymous SNV	C2orf54:NM_001085437:exon5:c.G1314A:p.K438K,C2orf54:NM_001282921:exon5:c.G867A:p.K289K,C2orf54:NM_024861:exon5:c.G810A:p.K270K
F8	SNED1	2	242011531	G	A	intronic	.	.
F8	PASK	2	242054504	C	T	exonic	missense SNV	PASK:NM_001252119:exon14:c.G3287A:p.R1096H,PASK:NM_001252122:exon14:c.G3182A:p.R1061H,PASK:NM_001252124:exon14:c.G3287A:p.R1096H,PASK:NM_015148:exon14:c.G3287A:p.R1096H,PASK:NM_001252120:exon15:c.G3287A:p.R1096H
F8	PASK	2	242066314	T	C	exonic	synonymous SNV	PASK:NM_001252119:exon10:c.A2016G:p.A672A,PASK:NM_001252122:exon10:c.A1911G:p.A637A,PASK:NM_001252124:exon10:c.A2016G:p.A672A,PASK:NM_015148:exon10:c.A2016G:p.A672A,PASK:NM_001252120:exon11:c.A2016G:p.A672A
F8	ANO7	2	242157241	G	A	exonic	missense SNV	ANO7:NM_001001891:exon20:c.G2275A:p.A759T
F8	ATG4B	2	242611547	G	A	intronic	.	.
F8	D2HGDH	2	242690675	G	A	exonic	missense SNV	D2HGDH:NM_001287249:exon7:c.G610A:p.V204I,D2HGDH:NM_152783:exon8:c.G1012A:p.V338I
F8	CNTN6	3	1369278	G	A	intronic	.	.
F8	CAV3	3	8775661	C	T	exonic	synonymous SNV	CAV3:NM_001234:exon1:c.C99T:p.N33N,CAV3:NM_033337:exon1:c.C99T:p.N33N
F8	SRGAP3	3	9066853	T	C	intronic	.	.
F8	COLQ	3	15516481	T	C	intronic	.	.
F8	EFHB	3	19959756	G	A	exonic	missense SNV	EFHB:NM_144715:exon4:c.C1145T:p.T382I
F8	RARB	3	25502851	G	A	intronic	.	.
F8	.	3	27244038	G	C	intergenic	.	.
F8	ZNF860	3	32031135	A	G	exonic	synonymous SNV	ZNF860:NM_001137674:exon2:c.A564G:p.S188S
F8	ARPP21	3	35785296	T	C	intronic	.	.
F8	DCLK3	3	36779707	G	A	exonic	synonymous SNV	DCLK3:NM_033403:exon2:c.C444T:p.L148L
F8	SCN5A	3	38655264	G	A	exonic	missense SNV	SCN5A:NM_000335:exon6:c.C673T:p.R225W,SCN5A:NM_198056:exon6:c.C673T:p.R225W
F8	ULK4	3	41746668	G	A	intronic	.	.
F8	ALS2CL	3	46730749	A	G	intronic	.	.
F8	ATRIP	3	48501748	A	T	exonic	missense SNV	ATRIP:NM_001271023:exon8:c.A1016T:p.Q339L,ATRIP:NM_032166:exon8:c.A1295T:p.Q432L,ATRIP:NM_130384:exon8:c.A1295T:p.Q432L,ATRIP:NM_001271022:exon9:c.A914T:p.Q305L
F8	GPX1	3	49395757	G	A	UTR5	.	.
F8	HYAL3	3	50330987	T	C	intronic	.	.
F8	CISH	3	50647888	T	G	UTR5	.	.
F8	RBM15B	3	51428887	C	G	exonic	synonymous SNV	RBM15B:NM_013286:exon1:c.C57G:p.S19S
F8	RBM15B	3	51430657	A	C	exonic	synonymous SNV	RBM15B:NM_013286:exon1:c.A1827C:p.S609S
F8	DCP1A	3	53321631	A	C	exonic	synonymous SNV	DCP1A:NM_001290207:exon8:c.T1239G:p.V413V,DCP1A:NM_001290204:exon9:c.T1602G:p.V534V,DCP1A:NM_001290206:exon9:c.T1353G:p.V451V,DCP1A:NM_018403:exon10:c.T1716G:p.V572V,DCP1A:NM_001290205:exon11:c.T1500G:p.V500V
F8	CACNA2D3	3	55003733	G	T	intronic	.	.
F8	IL17RD	3	57176505	A	G	intronic	.	.
F8	FLNB	3	58095262	A	G	intronic	.	.
F8	PTPRG	3	62189189	G	A	exonic	missense SNV	PTPRG:NM_002841:exon12:c.G1720A:p.G574S
F8	SYNPR	3	63596277	A	C	intronic	.	.
F8	SLC25A26	3	66271506	G	C	UTR5	.	.
F8	LRIG1	3	66434643	T	C	exonic	missense SNV	LRIG1:NM_015541:exon14:c.A1843G:p.M615V
F8	EOGT	3	69054341	T	C	exonic	synonymous SNV	EOGT:NM_001278689:exon7:c.A465G:p.R155R,EOGT:NM_173654:exon7:c.A465G:p.R155R
F8	FRMD4B	3	69362722	C	A	intronic	.	.
F8	ROBO1	3	78666765	T	C	intronic	.	.
F8	IFT57	3	107884269	A	G	intronic	.	.
F8	GUCA1C	3	108639270	C	T	intronic	.	.
F8	GRAMD1C	3	113594377	A	G	exonic	synonymous SNV	GRAMD1C:NM_017577:exon4:c.A306G:p.L102L
F8	COX17	3	119395662	C	G	intronic	.	.
F8	HCLS1	3	121377219	A	C	intronic	.	.
F8	PARP9	3	122274757	G	C	exonic	synonymous SNV	PARP9:NM_001146102:exon4:c.C366G:p.V122V,PARP9:NM_001146103:exon4:c.C261G:p.V87V,PARP9:NM_001146104:exon4:c.C261G:p.V87V,PARP9:NM_001146105:exon4:c.C261G:p.V87V,PARP9:NM_001146106:exon4:c.C261G:p.V87V,PARP9:NM_031458:exon4:c.C366G:p.V122V
F8	ALDH1L1	3	125854409	T	C	exonic	missense SNV	ALDH1L1:NM_001270365:exon10:c.A1138G:p.S380G,ALDH1L1:NM_001270364:exon12:c.A1471G:p.S491G,ALDH1L1:NM_012190:exon12:c.A1441G:p.S481G
F8	ALDH1L1	3	125856695	C	A	exonic	synonymous SNV	ALDH1L1:NM_001270365:exon8:c.G882T:p.L294L,ALDH1L1:NM_001270364:exon10:c.G1215T:p.L405L,ALDH1L1:NM_012190:exon10:c.G1185T:p.L395L
F8	PLXNA1	3	126741674	G	A	intronic	.	.
F8	ACAD9	3	128627933	C	T	exonic	synonymous SNV	ACAD9:NM_014049:exon14:c.C1476T:p.P492P
F8	RPL32P3	3	129112995	G	A	ncRNA_intronic	.	.
F8	COL6A6	3	130308088	T	G	intronic	.	.
F8	TMEM108	3	133098661	G	C	exonic	missense SNV	TMEM108:NM_001136469:exon4:c.G106C:p.E36Q,TMEM108:NM_023943:exon4:c.G106C:p.E36Q
F8	SLC9A9	3	142987912	C	T	intronic	.	.
F8	SLC9A9	3	143271365	A	C	intronic	.	.
F8	AADACL2	3	151458634	T	C	exonic	synonymous SNV	AADACL2:NM_207365:exon2:c.T339C:p.G113G
F8	VEPH1	3	156983414	T	C	exonic	synonymous SNV	VEPH1:NM_001167911:exon12:c.A2031G:p.K677K,VEPH1:NM_001167912:exon13:c.A2166G:p.K722K,VEPH1:NM_024621:exon13:c.A2166G:p.K722K
F8	VEPH1	3	157004323	A	C	intronic	.	.
F8	VEPH1	3	157081324	A	G	exonic	missense SNV	VEPH1:NM_001167911:exon9:c.T1564C:p.S522P,VEPH1:NM_001167912:exon9:c.T1564C:p.S522P,VEPH1:NM_024621:exon9:c.T1564C:p.S522P
F8	SMC4	3	160130110	G	A	splicing	.	.
F8	PLD1	3	171362785	C	T	exonic	missense SNV	PLD1:NM_001130081:exon21:c.G2344A:p.V782M,PLD1:NM_002662:exon22:c.G2458A:p.V820M
F8	PIK3CA	3	178936091	G	A	exonic	missense SNV	PIK3CA:NM_006218:exon10:c.G1633A:p.E545K
F8	FXR1	3	180633485	G	A	intronic	.	.
F8	DNAJB11	3	186300445	A	G	intronic	.	.
F8	HRG	3	186395113	A	G	exonic	missense SNV	HRG:NM_000412:exon7:c.A1019G:p.H340R
F8	LEPREL1	3	189690781	G	A	exonic	synonymous SNV	LEPREL1:NM_001134418:exon11:c.C1038T:p.S346S,LEPREL1:NM_018192:exon11:c.C1581T:p.S527S
F8	IL1RAP	3	190338265	A	G	intronic	.	.
F8	GAK	4	884475	C	G	intronic	.	.
F8	ZFYVE28	4	2343349	C	G	intronic	.	.
F8	CPZ	4	8605818	C	T	exonic	synonymous SNV	CPZ:NM_003652:exon3:c.C579T:p.C193C,CPZ:NM_001014447:exon4:c.C612T:p.C204C,CPZ:NM_001014448:exon4:c.C201T:p.C67C
F8	CLNK	4	10529691	A	G	intronic	.	.
F8	PROM1	4	15977731	C	T	intronic	.	.
F8	SLIT2	4	20598081	A	G	exonic	missense SNV	SLIT2:NM_001289135:exon31:c.A3352G:p.T1118A,SLIT2:NM_001289136:exon31:c.A3340G:p.T1114A,SLIT2:NM_004787:exon32:c.A3364G:p.T1122A
F8	CCDC149	4	24810094	G	A	exonic	missense SNV	CCDC149:NM_001130726:exon12:c.C1507T:p.R503W,CCDC149:NM_173463:exon13:c.C1507T:p.R503W
F8	LGI2	4	25028472	A	G	intronic	.	.
F8	MIR1273H	4	39456635	T	C	ncRNA_intronic	.	.
F8	PDS5A	4	39921942	A	G	exonic	synonymous SNV	PDS5A:NM_001100399:exon7:c.T732C:p.A244A,PDS5A:NM_001100400:exon7:c.T732C:p.A244A
F8	N4BP2	4	40138676	A	G	exonic	missense SNV	N4BP2:NM_018177:exon14:c.A4759G:p.T1587A
F8	DCUN1D4	4	52752812	A	T	intronic	.	.
F8	KDR	4	55991419	G	A	exonic	synonymous SNV	KDR:NM_002253:exon1:c.C42T:p.C14C
F8	LPHN3	4	62542957	C	A	intronic	.	.
F8	RUFY3	4	71630161	T	C	intronic	.	.
F8	NUP54	4	77055474	A	G	exonic	synonymous SNV	NUP54:NM_001278603:exon4:c.T420C:p.D140D,NUP54:NM_017426:exon5:c.T564C:p.D188D
F8	PAQR3	4	79843992	G	A	intronic	.	.
F8	GRID2	4	94693443	C	G	exonic	missense SNV	GRID2:NM_001286838:exon15:c.C2533G:p.L845V,GRID2:NM_001510:exon16:c.C2818G:p.L940V
F8	UNC5C	4	96256616	A	G	exonic	synonymous SNV	UNC5C:NM_003728:exon2:c.T291C:p.S97S
F8	NFKB1	4	103514741	T	C	intronic	.	.
F8	MANBA	4	103555992	A	G	exonic	synonymous SNV	MANBA:NM_005908:exon16:c.T2368C:p.L790L
F8	MANBA	4	103557077	G	A	exonic	missense SNV	MANBA:NM_005908:exon15:c.C2102T:p.T701M
F8	CISD2	4	103790639	C	G	intronic	.	.
F8	SLC9B2	4	103964529	A	C	exonic	missense SNV	SLC9B2:NM_001300754:exon8:c.T899G:p.F300C,SLC9B2:NM_001300756:exon8:c.T899G:p.F300C,SLC9B2:NM_178833:exon9:c.T1070G:p.F357C
F8	PAPSS1	4	108575989	G	A	exonic	synonymous SNV	PAPSS1:NM_005443:exon8:c.C963T:p.D321D
F8	ALPK1	4	113360925	G	A	exonic	synonymous SNV	ALPK1:NM_001253884:exon13:c.G3201A:p.T1067T,ALPK1:NM_001102406:exon14:c.G3435A:p.T1145T,ALPK1:NM_025144:exon14:c.G3435A:p.T1145T
F8	NDST4	4	115769330	A	G	intronic	.	.
F8	FABP2	4	120240131	T	C	UTR3	.	.
F8	.	4	120314741	C	A	intergenic	.	.
F8	PDE5A	4	120481431	T	C	intronic	.	.
F8	KIAA1109	4	123229132	C	T	exonic	synonymous SNV	KIAA1109:NM_015312:exon56:c.C9870T:p.A3290A
F8	ANKRD50	4	125591687	A	G	exonic	synonymous SNV	ANKRD50:NM_001167882:exon3:c.T2208C:p.N736N,ANKRD50:NM_020337:exon4:c.T2745C:p.N915N
F8	PCDH18	4	138449683	A	G	exonic	synonymous SNV	PCDH18:NM_001300828:exon3:c.T2686C:p.L896L,PCDH18:NM_019035:exon3:c.T2689C:p.L897L
F8	ELF2	4	139993199	A	C	intronic	.	.
F8	TBC1D9	4	141600320	A	G	exonic	synonymous SNV	TBC1D9:NM_015130:exon5:c.T627C:p.L209L
F8	OTUD4	4	146077046	A	T	intronic	.	.
F8	NR3C2	4	149035449	T	C	intronic	.	.
F8	HAND2	4	174450222	G	A	exonic	synonymous SNV	HAND2:NM_021973:exon1:c.C219T:p.A73A
F8	GLRA3	4	175565245	T	C	intronic	.	.
F8	TENM3	4	183720723	C	T	intronic	.	.
F8	CFAP97	4	186097045	C	T	exonic	synonymous SNV	CFAP97:NM_001292033:exon3:c.G1215A:p.P405P,CFAP97:NM_020827:exon3:c.G1215A:p.P405P
F8	CCDC110	4	186378541	C	G	intronic	.	.
F8	LRRC14B	5	192457	C	T	exonic	synonymous SNV	LRRC14B:NM_001080478:exon1:c.C804T:p.L268L
F8	NKD2	5	1033581	G	A	exonic	synonymous SNV	NKD2:NM_001271082:exon5:c.G297A:p.P99P,NKD2:NM_033120:exon5:c.G297A:p.P99P
F8	IRX1	5	3600307	G	A	exonic	synonymous SNV	IRX1:NM_024337:exon2:c.G1245A:p.P415P
F8	ADAMTS16	5	5303614	C	T	intronic	.	.
F8	ADCY2	5	7802363	C	T	exonic	synonymous SNV	ADCY2:NM_020546:exon21:c.C2661T:p.C887C
F8	ANKRD33B	5	10638180	T	C	exonic	synonymous SNV	ANKRD33B:NM_001164440:exon3:c.T537C:p.P179P
F8	DROSHA	5	31486540	A	G	intronic	.	.
F8	TTC23L	5	34840841	A	G	exonic	missense SNV	TTC23L:NM_144725:exon2:c.A65G:p.H22R
F8	TTC23L	5	34862947	T	A	intronic	.	.
F8	NIPBL	5	36985303	A	G	exonic	missense SNV	NIPBL:NM_015384:exon10:c.A2021G:p.N674S,NIPBL:NM_133433:exon10:c.A2021G:p.N674S
F8	NIPBL	5	37001074	A	G	intronic	.	.
F8	C6	5	41142932	C	T	exonic	missense SNV	C6:NM_000065:exon18:c.G2800A:p.A934T,C6:NM_001115131:exon18:c.G2800A:p.A934T
F8	ITGA2	5	52366138	G	A	intronic	.	.
F8	MIR449C	5	54468124	A	T	ncRNA_exonic	.	.
F8	PPAP2A	5	54804621	C	T	intronic	.	.
F8	PPAP2A	5	54830380	A	G	intronic	.	.
F8	SLC38A9	5	54965513	C	T	intronic	.	.
F8	DEPDC1B	5	59995820	G	C	intronic	.	.
F8	SLC30A5	5	68417643	C	T	exonic	synonymous SNV	SLC30A5:NM_022902:exon13:c.C1692T:p.H564H
F8	SLC30A5	5	68419054	A	T	exonic	synonymous SNV	SLC30A5:NM_022902:exon14:c.A1800T:p.T600T
F8	BDP1	5	70841087	T	G	intronic	.	.
F8	FOXD1	5	72742882	T	C	exonic	unknown	UNKNOWN
F8	UTP15	5	72868447	T	C	exonic	synonymous SNV	UTP15:NM_001284431:exon6:c.T237C:p.D79D,UTP15:NM_001284430:exon7:c.T750C:p.D250D,UTP15:NM_032175:exon7:c.T807C:p.D269D
F8	XRCC4	5	82499442	A	G	exonic	missense SNV	XRCC4:NM_003401:exon5:c.A554G:p.N185S,XRCC4:NM_022406:exon5:c.A554G:p.N185S,XRCC4:NM_022550:exon5:c.A554G:p.N185S
F8	XRCC4	5	82500734	G	T	exonic	missense SNV	XRCC4:NM_003401:exon6:c.G739T:p.A247S,XRCC4:NM_022406:exon6:c.G739T:p.A247S,XRCC4:NM_022550:exon6:c.G739T:p.A247S
F8	VCAN	5	82833145	G	A	exonic	synonymous SNV	VCAN:NM_001164097:exon7:c.G1362A:p.Q454Q,VCAN:NM_004385:exon8:c.G4323A:p.Q1441Q
F8	MAN2A1	5	109110537	T	A	exonic	synonymous SNV	MAN2A1:NM_002372:exon8:c.T1245A:p.R415R
F8	.	5	109668544	T	C	intergenic	.	.
F8	CEP120	5	122751679	T	C	intronic	.	.
F8	SLC12A2	5	127469859	A	G	exonic	synonymous SNV	SLC12A2:NM_001046:exon6:c.A1191G:p.E397E,SLC12A2:NM_001256461:exon6:c.A1191G:p.E397E
F8	SLC12A2	5	127469974	T	A	intronic	.	.
F8	TRPC7	5	135692291	G	C	intronic	.	.
F8	CXXC5	5	139060486	G	A	exonic	synonymous SNV	CXXC5:NM_016463:exon2:c.G378A:p.A126A
F8	PCDHGA6	5	140754996	C	T	exonic	missense SNV	PCDHGA6:NM_018919:exon1:c.C1346T:p.P449L,PCDHGA6:NM_032086:exon1:c.C1346T:p.P449L
F8	PDE6A	5	149276373	T	C	intronic	.	.
F8	SLC6A7	5	149582069	T	C	intronic	.	.
F8	ANXA6	5	150516887	G	C	intronic	.	.
F8	ANXA6	5	150518988	G	A	exonic	synonymous SNV	ANXA6:NM_001193544:exon3:c.C34T:p.L12L,ANXA6:NM_001155:exon4:c.C130T:p.L44L
F8	CCDC69	5	150565770	G	A	intronic	.	.
F8	SLC36A2	5	150696447	C	T	exonic	synonymous SNV	SLC36A2:NM_181776:exon10:c.G1383A:p.Q461Q
F8	NMUR2	5	151784183	G	A	exonic	synonymous SNV	NMUR2:NM_020167:exon1:c.C492T:p.L164L
F8	WWC1	5	167895953	T	C	splicing	.	.
F8	ZNF354A	5	178140090	C	T	exonic	synonymous SNV	ZNF354A:NM_005649:exon5:c.G789A:p.T263T
F8	ZNF354B	5	178310446	C	T	exonic	synonymous SNV	ZNF354B:NM_058230:exon5:c.C993T:p.G331G
F8	ZNF454	5	178391902	A	C	exonic	missense SNV	ZNF454:NM_001178089:exon5:c.A497C:p.D166A,ZNF454:NM_001178090:exon5:c.A497C:p.D166A,ZNF454:NM_182594:exon5:c.A497C:p.D166A
F8	ZNF879	5	178459689	T	C	exonic	missense SNV	ZNF879:NM_001136116:exon5:c.T740C:p.L247P
F8	BTNL8	5	180377470	G	A	exonic	missense SNV	BTNL8:NM_001159707:exon7:c.G1081A:p.A361T,BTNL8:NM_001159710:exon7:c.G877A:p.A293T,BTNL8:NM_001040462:exon8:c.G1429A:p.A477T,BTNL8:NM_001159709:exon8:c.G1054A:p.A352T
F8	F13A1	6	6169656	T	C	intronic	.	.
F8	ADTRP	6	11717573	G	C	intronic	.	.
F8	RNF144B	6	18387815	A	C	UTR5	.	.
F8	HDGFL1	6	22570189	T	C	exonic	synonymous SNV	HDGFL1:NM_138574:exon1:c.T385C:p.L129L
F8	HIST1H4K	6	27799045	C	T	exonic	synonymous SNV	HIST1H4K:NM_003541:exon1:c.G261A:p.V87V
F8	PGBD1	6	28270047	C	G	exonic	missense SNV	PGBD1:NM_001184743:exon7:c.C2416G:p.H806D,PGBD1:NM_032507:exon7:c.C2416G:p.H806D
F8	ZSCAN31	6	28294550	T	C	exonic	missense SNV	ZSCAN31:NM_001243243:exon3:c.A137G:p.K46R,ZSCAN31:NM_001243244:exon3:c.A137G:p.K46R,ZSCAN31:NM_001135216:exon4:c.A614G:p.K205R,ZSCAN31:NM_001243241:exon4:c.A614G:p.K205R,ZSCAN31:NM_001243242:exon4:c.A137G:p.K46R,ZSCAN31:NM_030899:exon4:c.A614G:p.K205R
F8	ZSCAN12	6	28359170	A	G	exonic	synonymous SNV	ZSCAN12:NM_001163391:exon4:c.T897C:p.D299D
F8	.	6	28483590	A	G	upstream	.	.
F8	HLA-F	6	29691303	G	A	exonic	synonymous SNV	HLA-F:NM_001098478:exon1:c.G63A:p.A21A,HLA-F:NM_001098479:exon1:c.G63A:p.A21A,HLA-F:NM_018950:exon1:c.G63A:p.A21A
F8	HLA-F-AS1	6	29695808	A	G	ncRNA_intronic	.	.
F8	HLA-H	6	29855902	G	A	ncRNA_exonic	.	.
F8	HLA-H	6	29856546	G	T	ncRNA_intronic	.	.
F8	RNF39	6	30041036	G	A	intronic	.	.
F8	PPP1R10	6	30575603	A	G	intronic	.	.
F8	MUC22	6	30997692	G	C	exonic	missense SNV	MUC22:NM_001198815:exon3:c.G4484C:p.S1495T
F8	HLA-B	6	31323265	G	A	exonic	stopgain	HLA-B:NM_005514:exon4:c.C724T:p.Q242X
F8	BRD2	6	32943345	C	T	intronic	.	.
F8	.	6	33096957	G	A	downstream	.	.
F8	RING1	6	33179689	C	T	exonic	synonymous SNV	RING1:NM_002931:exon6:c.C1029T:p.D343D
F8	.	6	33333916	G	T	intergenic	.	.
F8	DAAM2	6	39869754	T	A	exonic	missense SNV	DAAM2:NM_001201427:exon25:c.T3148A:p.S1050T,DAAM2:NM_015345:exon25:c.T3145A:p.S1049T
F8	SPATS1	6	44328112	G	A	intronic	.	.
F8	MCM3	6	52130963	T	C	intronic	.	.
F8	CD109	6	74521947	C	T	exonic	missense SNV	CD109:NM_001159588:exon28:c.C3491T:p.T1164M,CD109:NM_001159587:exon29:c.C3671T:p.T1224M,CD109:NM_133493:exon29:c.C3722T:p.T1241M
F8	UBE3D	6	83754288	T	C	exonic	synonymous SNV	UBE3D:NM_198920:exon4:c.A456G:p.K152K
F8	GABRR2	6	89981413	T	C	exonic	synonymous SNV	GABRR2:NM_002043:exon3:c.A249G:p.V83V
F8	MIR548H3	6	97718151	C	G	ncRNA_intronic	.	.
F8	ASCC3	6	101307131	C	T	intronic	.	.
F8	HACE1	6	105300250	A	G	splicing	.	.
F8	SOBP	6	107956286	G	A	exonic	synonymous SNV	SOBP:NM_018013:exon6:c.G2238A:p.P746P
F8	LAMA4	6	112460541	G	A	intronic	.	.
F8	LAMA4	6	112471688	G	C	intronic	.	.
F8	MAN1A1	6	119522353	T	C	intronic	.	.
F8	TBC1D32	6	121600247	G	A	intronic	.	.
F8	RSPO3	6	127476516	G	A	exonic	synonymous SNV	RSPO3:NM_032784:exon4:c.G567A:p.L189L
F8	VNN2	6	133065637	A	C	intronic	.	.
F8	FLJ46906	6	139017815	A	G	ncRNA_exonic	.	.
F8	REPS1	6	139255524	C	T	intronic	.	.
F8	CITED2	6	139694962	C	G	exonic	missense SNV	CITED2:NM_001168388:exon2:c.G120C:p.Q40H,CITED2:NM_001168389:exon2:c.G135C:p.Q45H,CITED2:NM_006079:exon2:c.G120C:p.Q40H
F8	SHPRH	6	146268623	T	A	intronic	.	.
F8	ADGB	6	147022227	G	T	intronic	.	.
F8	SASH1	6	148840727	C	T	exonic	missense SNV	SASH1:NM_015278:exon10:c.C907T:p.R303W
F8	GINM1	6	149893639	T	G	splicing	.	.
F8	ACAT2	6	160198359	C	T	exonic	synonymous SNV	ACAT2:NM_005891:exon7:c.C783T:p.V261V
F8	PNLDC1	6	160221382	C	T	exonic	synonymous SNV	PNLDC1:NM_001271862:exon1:c.C43T:p.L15L
F8	SLC22A1	6	160551336	G	A	intronic	.	.
F8	SLC22A2	6	160670319	G	A	exonic	synonymous SNV	SLC22A2:NM_003058:exon4:c.C771T:p.Y257Y
F8	PACRG	6	163600225	C	A	intronic	.	.
F8	PDE10A	6	165752815	A	C	exonic	synonymous SNV	PDE10A:NM_001130690:exon20:c.T2130G:p.P710P
F8	SMOC2	6	169008945	C	T	intronic	.	.
F8	PRKAR1B	7	731075	A	G	intronic	.	.
F8	SUN1	7	909048	G	A	exonic	synonymous SNV	SUN1:NM_001171944:exon15:c.G1734A:p.R578R,SUN1:NM_025154:exon16:c.G1794A:p.R598R,SUN1:NM_001130965:exon17:c.G2043A:p.R681R
F8	GET4	7	923935	G	A	intronic	.	.
F8	ADAP1	7	944874	G	A	intronic	.	.
F8	LFNG	7	2565268	C	A	intronic	.	.
F8	IQCE	7	2636689	C	T	intronic	.	.
F8	AMZ1	7	2748187	C	G	intronic	.	.
F8	AMZ1	7	2752152	G	A	exonic	synonymous SNV	AMZ1:NM_133463:exon7:c.G1137A:p.S379S
F8	RADIL	7	4854990	G	A	exonic	synonymous SNV	RADIL:NM_018059:exon9:c.C2058T:p.F686F
F8	RADIL	7	4874334	C	G	exonic	synonymous SNV	RADIL:NM_018059:exon4:c.G1320C:p.L440L
F8	PAPOLB	7	4900095	A	G	exonic	synonymous SNV	PAPOLB:NM_020144:exon1:c.T1347C:p.N449N
F8	PAPOLB	7	4901385	A	C	exonic	missense SNV	PAPOLB:NM_020144:exon1:c.T57G:p.N19K
F8	SLC29A4	7	5342413	T	C	intronic	.	.
F8	TNRC18	7	5347914	G	A	exonic	synonymous SNV	TNRC18:NM_001080495:exon30:c.C8730T:p.D2910D
F8	FBXL18	7	5541079	G	A	exonic	missense SNV	FBXL18:NM_024963:exon3:c.C821T:p.A274V
F8	CCZ1	7	5965334	C	T	UTR3	.	.
F8	PMS2	7	6026988	G	A	exonic	missense SNV	PMS2:NM_000535:exon11:c.C1408T:p.P470S
F8	COL28A1	7	7495735	T	C	exonic	missense SNV	COL28A1:NM_001037763:exon16:c.A1311G:p.I437M
F8	COL28A1	7	7514331	C	T	intronic	.	.
F8	COL28A1	7	7516904	T	A	intronic	.	.
F8	MIOS	7	7613039	C	T	exonic	synonymous SNV	MIOS:NM_019005:exon4:c.C933T:p.P311P
F8	VWDE	7	12414725	G	A	exonic	stopgain	VWDE:NM_001135924:exon8:c.C1153T:p.R385X
F8	MEOX2	7	15652068	T	G	exonic	missense SNV	MEOX2:NM_005924:exon3:c.A859C:p.I287L
F8	LRRC72	7	16606084	G	A	intronic	.	.
F8	ANKMY2	7	16650427	C	G	intronic	.	.
F8	AGR3	7	16913557	A	T	intronic	.	.
F8	CHN2	7	29552213	T	C	exonic	synonymous SNV	CHN2:NM_001293077:exon5:c.T645C:p.N215N,CHN2:NM_001293078:exon5:c.T549C:p.N183N,CHN2:NM_001293075:exon6:c.T588C:p.N196N,CHN2:NM_001293076:exon6:c.T687C:p.N229N,CHN2:NM_001293080:exon6:c.T723C:p.N241N,CHN2:NM_001039936:exon7:c.T861C:p.N287N,CHN2:NM_001293073:exon7:c.T726C:p.N242N,CHN2:NM_001293081:exon7:c.T648C:p.N216N,CHN2:NM_001293071:exon12:c.T1164C:p.N388N,CHN2:NM_001293072:exon13:c.T1224C:p.N…
F8	MTURN	7	30177278	C	T	intronic	.	.
F8	GGCT	7	30538651	T	C	intronic	.	.
F8	GARS	7	30673345	C	T	intronic	.	.
F8	CRHR2	7	30728908	A	T	intronic	.	.
F8	ADCYAP1R1	7	31127398	A	G	intronic	.	.
F8	PDE1C	7	31848706	A	G	exonic	synonymous SNV	PDE1C:NM_001191056:exon16:c.T1830C:p.G610G,PDE1C:NM_001191057:exon16:c.T1830C:p.G610G,PDE1C:NM_001191058:exon17:c.T2010C:p.G670G,PDE1C:NM_001191059:exon17:c.T1830C:p.G610G,PDE1C:NM_005020:exon17:c.T1830C:p.G610G
F8	PDE1C	7	31855569	G	A	exonic	synonymous SNV	PDE1C:NM_001191056:exon15:c.C1782T:p.A594A,PDE1C:NM_001191057:exon15:c.C1782T:p.A594A,PDE1C:NM_001191058:exon16:c.C1962T:p.A654A,PDE1C:NM_001191059:exon16:c.C1782T:p.A594A,PDE1C:NM_005020:exon16:c.C1782T:p.A594A
F8	PDE1C	7	32209359	A	G	intronic	.	.
F8	AVL9	7	32535437	C	A	intronic	.	.
F8	AMPH	7	38505712	T	G	intronic	.	.
F8	VPS41	7	38796570	G	A	exonic	synonymous SNV	VPS41:NM_080631:exon18:c.C1488T:p.D496D,VPS41:NM_014396:exon19:c.C1563T:p.D521D
F8	HECW1	7	43591955	A	G	intronic	.	.
F8	CAMK2B	7	44284564	A	G	intronic	.	.
F8	PURB	7	44924627	A	C	exonic	synonymous SNV	PURB:NM_033224:exon1:c.T321G:p.A107A
F8	ADCY1	7	45703971	G	A	exonic	synonymous SNV	ADCY1:NM_001281768:exon10:c.G1014A:p.T338T
F8	ADCY1	7	45743128	T	G	intronic	.	.
F8	C7orf65	7	47698685	A	G	exonic	synonymous SNV	C7orf65:NM_001123065:exon3:c.A315G:p.G105G
F8	PKD1L1	7	47852837	C	T	exonic	missense SNV	PKD1L1:NM_138295:exon49:c.G7228A:p.E2410K
F8	C7orf57	7	48094179	C	A	intronic	.	.
F8	POM121L12	7	53103673	C	A	exonic	synonymous SNV	POM121L12:NM_182595:exon1:c.C309A:p.P103P
F8	EGFR	7	55220103	A	C	intronic	.	.
F8	VOPP1	7	55629723	A	G	intronic	.	.
F8	SUMF2	7	56147510	T	A	exonic	stopgain	SUMF2:NM_001130069:exon8:c.T1023A:p.C341X
F8	LIMK1	7	73522255	G	A	exonic	missense SNV	LIMK1:NM_001204426:exon8:c.G1018A:p.D340N,LIMK1:NM_002314:exon9:c.G1120A:p.D374N
F8	RFC2	7	73649825	T	C	intronic	.	.
F8	HIP1	7	75176385	A	C	intronic	.	.
F8	LOC100133091	7	76255019	T	C	ncRNA_intronic	.	.
F8	LOC100133091	7	76255440	G	A	ncRNA_exonic	.	.
F8	CCDC146	7	76891669	C	A	intronic	.	.
F8	GSAP	7	76984572	G	A	exonic	synonymous SNV	GSAP:NM_017439:exon16:c.C1296T:p.C432C
F8	PCLO	7	82581859	C	T	exonic	missense SNV	PCLO:NM_014510:exon5:c.G8410A:p.A2804T,PCLO:NM_033026:exon5:c.G8410A:p.A2804T
F8	SEMA3D	7	84669949	A	G	intronic	.	.
F8	DBF4	7	87533651	G	C	exonic	missense SNV	DBF4:NM_006716:exon11:c.G969C:p.Q323H
F8	CDK14	7	90613481	T	C	exonic	synonymous SNV	CDK14:NM_001287137:exon8:c.T579C:p.F193F,CDK14:NM_001287136:exon9:c.T828C:p.F276F,CDK14:NM_012395:exon9:c.T912C:p.F304F,CDK14:NM_001287135:exon10:c.T966C:p.F322F
F8	COL1A2	7	94029480	C	A	intronic	.	.
F8	TECPR1	7	97863145	G	A	exonic	synonymous SNV	TECPR1:NM_015395:exon11:c.C1260T:p.V420V
F8	SMURF1	7	98636204	T	C	intronic	.	.
F8	PVRIG,GATS	7	99818101	G	A	intronic	.	.
F8	TSC22D4	7	100075437	C	T	exonic	synonymous SNV	TSC22D4:NM_030935:exon2:c.G225A:p.V75V
F8	MUC3A	7	100550079	A	G	exonic	synonymous SNV	MUC3A:NM_005960:exon2:c.A660G:p.S220S
F8	MUC3A	7	100550428	C	A	exonic	missense SNV	MUC3A:NM_005960:exon2:c.C1009A:p.P337T
F8	SH2B2	7	101944332	G	A	exonic	unknown	UNKNOWN
F8	LRWD1	7	102108532	G	A	exonic	synonymous SNV	LRWD1:NM_152892:exon6:c.G702A:p.R234R
F8	NRCAM	7	107872845	C	A	exonic	stopgain	NRCAM:NM_001037132:exon4:c.G352T:p.E118X,NRCAM:NM_005010:exon6:c.G334T:p.E112X,NRCAM:NM_001193582:exon7:c.G352T:p.E118X,NRCAM:NM_001193583:exon7:c.G352T:p.E118X,NRCAM:NM_001193584:exon7:c.G352T:p.E118X
F8	PPP1R3A	7	113519160	C	G	exonic	missense SNV	PPP1R3A:NM_002711:exon4:c.G1987C:p.G663R
F8	.	7	121081052	C	T	intergenic	.	.
F8	SLC13A1	7	122774603	C	A	intronic	.	.
F8	POT1	7	124488807	G	A	intronic	.	.
F8	NRF1	7	129297332	T	G	exonic	synonymous SNV	NRF1:NM_001040110:exon2:c.T141G:p.S47S,NRF1:NM_001293163:exon2:c.T141G:p.S47S,NRF1:NM_005011:exon2:c.T141G:p.S47S
F8	KLHDC10	7	129767292	G	A	splicing	.	.
F8	COPG2	7	130293022	C	T	intronic	.	.
F8	EXOC4	7	133580447	G	A	exonic	synonymous SNV	EXOC4:NM_021807:exon12:c.G1830A:p.V610V
F8	AKR1B10	7	134215403	T	C	exonic	synonymous SNV	AKR1B10:NM_020299:exon2:c.T75C:p.L25L
F8	SLC37A3	7	140080087	C	G	exonic	missense SNV	SLC37A3:NM_001287498:exon3:c.G193C:p.V65L,SLC37A3:NM_032295:exon3:c.G193C:p.V65L,SLC37A3:NM_207113:exon3:c.G193C:p.V65L
F8	MGAM	7	141759593	T	C	intronic	.	.
F8	MGAM	7	141799396	C	T	intronic	.	.
F8	TAS2R41	7	143175345	C	T	exonic	missense SNV	TAS2R41:NM_176883:exon1:c.C380T:p.P127L
F8	ZNF862	7	149558857	G	A	exonic	missense SNV	ZNF862:NM_001099220:exon7:c.G2608A:p.A870T
F8	NUB1	7	151042473	A	G	exonic	missense SNV	NUB1:NM_001243351:exon2:c.A110G:p.Q37R,NUB1:NM_016118:exon2:c.A110G:p.Q37R
F8	RHEB	7	151168534	G	A	intronic	.	.
F8	RBM33	7	155531080	A	G	exonic	missense SNV	RBM33:NM_053043:exon11:c.A1720G:p.T574A
F8	RBM33	7	155538307	A	G	intronic	.	.
F8	NCAPG2	7	158438186	G	A	intronic	.	.
F8	NCAPG2	7	158450965	A	T	intronic	.	.
F8	MTUS1	8	17541999	T	C	exonic	synonymous SNV	MTUS1:NM_020749:exon2:c.A174G:p.T58T,MTUS1:NM_001001931:exon4:c.A417G:p.T139T,MTUS1:NM_001166393:exon4:c.A111G:p.T37T,MTUS1:NM_001001925:exon6:c.A2514G:p.T838T,MTUS1:NM_001001924:exon7:c.A2676G:p.T892T
F8	MTUS1	8	17611959	T	G	exonic	missense SNV	MTUS1:NM_001001924:exon2:c.A1358C:p.K453T,MTUS1:NM_001001925:exon2:c.A1358C:p.K453T
F8	PCM1	8	17820714	A	T	exonic	synonymous SNV	PCM1:NM_006197:exon17:c.A2568T:p.L856L
F8	PCM1	8	17847505	A	G	intronic	.	.
F8	KCNU1	8	36661686	A	C	intronic	.	.
F8	KCNU1	8	36691189	C	T	intronic	.	.
F8	GPR124	8	37699394	C	G	exonic	missense SNV	GPR124:NM_032777:exon19:c.C3538G:p.R1180G
F8	ASH2L	8	37996327	G	A	intronic	.	.
F8	STAR	8	38003733	G	T	intronic	.	.
F8	IDO2	8	39862783	T	A	intronic	.	.
F8	ANK1	8	41686017	C	T	intronic	.	.
F8	PXDNL	8	52366200	G	A	exonic	synonymous SNV	PXDNL:NM_144651:exon10:c.C1128T:p.H376H
F8	PXDNL	8	52412226	G	T	intronic	.	.
F8	ST18	8	53079336	T	C	intronic	.	.
F8	RB1CC1	8	53537316	A	G	exonic	synonymous SNV	RB1CC1:NM_001083617:exon23:c.T4659C:p.L1553L,RB1CC1:NM_014781:exon23:c.T4668C:p.L1556L
F8	RB1CC1	8	53555069	A	G	exonic	synonymous SNV	RB1CC1:NM_001083617:exon18:c.T4179C:p.R1393R,RB1CC1:NM_014781:exon18:c.T4179C:p.R1393R
F8	RB1CC1	8	53586706	A	G	exonic	missense SNV	RB1CC1:NM_001083617:exon7:c.T701C:p.M234T,RB1CC1:NM_014781:exon7:c.T701C:p.M234T
F8	LYN	8	56792586	G	A	UTR5	.	.
F8	PENK	8	57358441	G	A	exonic	synonymous SNV	PENK:NM_006211:exon1:c.C72T:p.A24A,PENK:NM_001135690:exon3:c.C72T:p.A24A
F8	NSMAF	8	59498614	A	G	intronic	.	.
F8	NSMAF	8	59555656	C	T	intronic	.	.
F8	CA8	8	61193570	C	T	intronic	.	.
F8	CHD7	8	61754644	T	C	intronic	.	.
F8	LINC01299	8	66439850	A	C	ncRNA_intronic	.	.
F8	ARMC1	8	66525548	T	C	exonic	synonymous SNV	ARMC1:NM_018120:exon4:c.A396G:p.Q132Q
F8	PREX2	8	68864728	G	A	exonic	synonymous SNV	PREX2:NM_024870:exon1:c.G99A:p.K33K,PREX2:NM_025170:exon1:c.G99A:p.K33K
F8	TRPA1	8	72973923	G	A	exonic	missense SNV	TRPA1:NM_007332:exon7:c.C881T:p.S294F
F8	TRPA1	8	72987537	A	C	exonic	synonymous SNV	TRPA1:NM_007332:exon1:c.T108G:p.L36L
F8	UBE2W	8	74692728	G	C	exonic	missense SNV	UBE2W:NM_001271015:exon6:c.C554G:p.S185C
F8	HEY1	8	80678427	T	C	intronic	.	.
F8	NBN	8	90958422	T	C	exonic	synonymous SNV	NBN:NM_002485:exon13:c.A2016G:p.P672P
F8	MATN2	8	99006787	C	T	exonic	synonymous SNV	MATN2:NM_002380:exon7:c.C1161T:p.C387C,MATN2:NM_030583:exon7:c.C1161T:p.C387C
F8	MATN2	8	99030280	T	C	exonic	synonymous SNV	MATN2:NM_002380:exon12:c.T1755C:p.D585D,MATN2:NM_030583:exon12:c.T1755C:p.D585D
F8	SPAG1	8	101196929	A	G	exonic	synonymous SNV	SPAG1:NM_003114:exon7:c.A669G:p.G223G,SPAG1:NM_172218:exon7:c.A669G:p.G223G
F8	ATP6V1C1	8	104078514	T	C	intronic	.	.
F8	DCAF13	8	104427359	A	C	exonic	missense SNV	DCAF13:NM_015420:exon1:c.A141C:p.R47S
F8	OXR1	8	107751849	G	A	intronic	.	.
F8	PKHD1L1	8	110439360	C	A	exonic	missense SNV	PKHD1L1:NM_177531:exon25:c.C2975A:p.T992N
F8	CSMD3	8	113364696	A	G	exonic	synonymous SNV	CSMD3:NM_052900:exon38:c.T5892C:p.Y1964Y,CSMD3:NM_198123:exon39:c.T6204C:p.Y2068Y,CSMD3:NM_198124:exon40:c.T6084C:p.Y2028Y
F8	FAM83A	8	124194968	C	T	UTR5	.	.
F8	TRMT12	8	125463098	A	T	UTR5	.	.
F8	RNF139	8	125499363	G	A	exonic	synonymous SNV	RNF139:NM_007218:exon2:c.G1473A:p.S491S
F8	MIR5194	8	131020729	T	C	upstream	.	.
F8	HHLA1	8	133089941	C	T	intronic	.	.
F8	KCNQ3	8	133175736	T	C	exonic	missense SNV	KCNQ3:NM_001204824:exon9:c.A881G:p.E294G,KCNQ3:NM_004519:exon9:c.A1241G:p.E414G
F8	COL22A1	8	139736945	G	T	intronic	.	.
F8	DENND3	8	142170884	C	T	exonic	synonymous SNV	DENND3:NM_014957:exon9:c.C1110T:p.F370F
F8	BAI1	8	143623459	G	T	exonic	synonymous SNV	BAI1:NM_001702:exon27:c.G3864T:p.L1288L
F8	ZNF707	8	144774233	T	C	intronic	.	.
F8	ZNF707	8	144775871	C	A	exonic	missense SNV	ZNF707:NM_001288808:exon4:c.C179A:p.P60H,ZNF707:NM_001288809:exon4:c.C179A:p.P60H,ZNF707:NM_001100599:exon5:c.C287A:p.P96H,ZNF707:NM_001100598:exon6:c.C287A:p.P96H,ZNF707:NM_001288806:exon6:c.C287A:p.P96H,ZNF707:NM_001288807:exon6:c.C68A:p.P23H,ZNF707:NM_173831:exon7:c.C287A:p.P96H,ZNF707:NM_001288805:exon8:c.C287A:p.P96H
F8	MAPK15	8	144801593	C	A	exonic	missense SNV	MAPK15:NM_139021:exon7:c.C662A:p.T221K
F8	SCRIB	8	144886269	C	T	exonic	missense SNV	SCRIB:NM_015356:exon22:c.G3067A:p.D1023N,SCRIB:NM_182706:exon22:c.G3067A:p.D1023N
F8	SCRIB	8	144892941	G	A	exonic	missense SNV	SCRIB:NM_015356:exon12:c.C1319T:p.A440V,SCRIB:NM_182706:exon12:c.C1319T:p.A440V
F8	SCRIB	8	144893084	G	A	exonic	missense SNV	SCRIB:NM_015356:exon11:c.C1265T:p.P422L,SCRIB:NM_182706:exon11:c.C1265T:p.P422L
F8	NRBP2	8	144917790	A	G	UTR3	.	.
F8	SLC39A4	8	145639726	T	C	exonic	missense SNV	SLC39A4:NM_017767:exon5:c.A994G:p.T332A,SLC39A4:NM_130849:exon6:c.A1069G:p.T357A
F8	PPP1R16A	8	145724275	T	C	intronic	.	.
F8	GPT	8	145729727	C	A	exonic	missense SNV	GPT:NM_005309:exon1:c.C40A:p.H14N
F8	GPT	8	145730330	G	A	intronic	.	.
F8	RECQL4	8	145737040	C	T	intronic	.	.
F8	RECQL4	8	145737286	G	A	intronic	.	.
F8	RECQL4	8	145737514	G	A	intronic	.	.
F8	RECQL4	8	145739924	G	A	intronic	.	.
F8	LRRC24	8	145747920	T	G	exonic	missense SNV	LRRC24:NM_001024678:exon5:c.A1481C:p.E494A
F8	LRRC14	8	145750138	T	C	UTR3	.	.
F8	.	8	146036012	C	T	intergenic	.	.
F8	ZNF7	8	146067054	G	A	exonic	missense SNV	ZNF7:NM_001282797:exon4:c.G274A:p.G92R,ZNF7:NM_001282795:exon5:c.G595A:p.G199R,ZNF7:NM_003416:exon5:c.G562A:p.G188R
F8	ZNF7	8	146068322	C	T	exonic	synonymous SNV	ZNF7:NM_001282797:exon4:c.C1542T:p.Y514Y,ZNF7:NM_001282795:exon5:c.C1863T:p.Y621Y,ZNF7:NM_003416:exon5:c.C1830T:p.Y610Y
F8	C9orf66	9	215057	T	C	exonic	missense SNV	C9orf66:NM_152569:exon1:c.A340G:p.N114D
F8	DOCK8	9	286593	C	A	exonic	missense SNV	DOCK8:NM_001190458:exon2:c.C85A:p.P29T,DOCK8:NM_001193536:exon2:c.C85A:p.P29T,DOCK8:NM_203447:exon3:c.C289A:p.P97T
F8	SLC1A1	9	4574022	A	C	intronic	.	.
F8	JAK2	9	5081780	G	A	exonic	synonymous SNV	JAK2:NM_004972:exon19:c.G2490A:p.L830L
F8	PTPRD	9	8451755	T	C	intronic	.	.
F8	PTPRD	9	8485435	G	C	intronic	.	.
F8	ADAMTSL1	9	18721748	T	G	intronic	.	.
F8	IFNA21	9	21166004	A	G	UTR3	.	.
F8	DMRTA1	9	22447655	T	A	exonic	synonymous SNV	DMRTA1:NM_022160:exon1:c.T591A:p.G197G
F8	ANXA2P2	9	33625185	C	T	ncRNA_exonic	.	.
F8	KIAA1161	9	34371788	A	T	exonic	unknown	UNKNOWN
F8	RORB	9	77257346	G	A	exonic	synonymous SNV	RORB:NM_006914:exon4:c.G252A:p.R84R
F8	TRPM6	9	77427173	T	C	intronic	.	.
F8	VPS13A	9	79952468	A	T	intronic	.	.
F8	VPS13A	9	79954545	T	C	exonic	synonymous SNV	VPS13A:NM_001018037:exon47:c.T6375C:p.D2125D,VPS13A:NM_001018038:exon48:c.T6492C:p.D2164D,VPS13A:NM_015186:exon48:c.T6492C:p.D2164D,VPS13A:NM_033305:exon48:c.T6492C:p.D2164D
F8	TLE4	9	82188181	G	A	intronic	.	.
F8	AGTPBP1	9	88296109	C	G	intronic	.	.
F8	SPATA31C1	9	90537334	A	T	exonic	missense SNV	SPATA31C1:NM_001145124:exon4:c.A2512T:p.S838C
F8	AUH	9	94087622	T	G	exonic	synonymous SNV	AUH:NM_001698:exon4:c.A483C:p.I161I
F8	IPPK	9	95414828	C	T	intronic	.	.
F8	FANCC	9	97879669	G	A	exonic	missense SNV	FANCC:NM_000136:exon11:c.C1000T:p.R334W,FANCC:NM_001243743:exon11:c.C1000T:p.R334W,FANCC:NM_001243744:exon11:c.C1000T:p.R334W
F8	ERCC6L2	9	98638306	C	T	exonic	missense SNV	ERCC6L2:NM_001010895:exon1:c.C19T:p.P7S,ERCC6L2:NM_020207:exon1:c.C19T:p.P7S
F8	LOC100499484,LOC100499484-C9ORF174	9	100053194	G	A	ncRNA_intronic	.	.
F8	TGFBR1	9	101890980	A	G	intronic	.	.
F8	TGFBR1	9	101908915	G	A	intronic	.	.
F8	ALDOB	9	104184022	G	A	UTR3	.	.
F8	RNF20	9	104324545	G	A	exonic	synonymous SNV	RNF20:NM_019592:exon20:c.G2769A:p.P923P
F8	SMC2	9	106862354	T	G	intronic	.	.
F8	ABCA1	9	107593217	G	A	exonic	synonymous SNV	ABCA1:NM_005502:exon14:c.C1881T:p.Y627Y
F8	CTNNAL1	9	111727670	C	G	exonic	missense SNV	CTNNAL1:NM_001286974:exon11:c.G1579C:p.E527Q,CTNNAL1:NM_003798:exon11:c.G1579C:p.E527Q
F8	COL27A1	9	116967405	G	T	exonic	synonymous SNV	COL27A1:NM_032888:exon8:c.G2148T:p.P716P
F8	CDK5RAP2	9	123199555	G	A	intronic	.	.
F8	CDK5RAP2	9	123280950	T	C	intronic	.	.
F8	CDK5RAP2	9	123291036	C	G	exonic	missense SNV	CDK5RAP2:NM_001011649:exon9:c.G865C:p.E289Q,CDK5RAP2:NM_001272039:exon9:c.G865C:p.E289Q,CDK5RAP2:NM_018249:exon9:c.G865C:p.E289Q
F8	C5	9	123780005	G	A	exonic	synonymous SNV	C5:NM_001735:exon13:c.C1632T:p.Y544Y
F8	GGTA1P	9	124230128	T	G	ncRNA_exonic	.	.
F8	.	9	127220952	T	C	intergenic	.	.
F8	SH2D3C	9	130504070	G	A	exonic	synonymous SNV	SH2D3C:NM_001142533:exon7:c.C1611T:p.A537A,SH2D3C:NM_001142534:exon7:c.C1605T:p.A535A,SH2D3C:NM_001142531:exon8:c.C1023T:p.A341A,SH2D3C:NM_001142532:exon8:c.C1023T:p.A341A,SH2D3C:NM_005489:exon8:c.C1614T:p.A538A,SH2D3C:NM_001252334:exon9:c.C1881T:p.A627A,SH2D3C:NM_170600:exon9:c.C2085T:p.A695A
F8	CERCAM	9	131193665	A	C	intronic	.	.
F8	NUP214	9	134015899	C	G	intronic	.	.
F8	NUP214	9	134021630	A	G	exonic	synonymous SNV	NUP214:NM_005085:exon13:c.A1884G:p.T628T
F8	GTF3C4	9	135546024	C	T	exonic	synonymous SNV	GTF3C4:NM_012204:exon1:c.C39T:p.D13D
F8	ABO	9	136132873	T	C	exonic	unknown	UNKNOWN
F8	ABO	9	136135345	C	T	intronic	.	.
F8	SURF1	9	136219448	C	G	exonic	missense SNV	SURF1:NM_001280787:exon6:c.G277C:p.D93H,SURF1:NM_003172:exon7:c.G604C:p.D202H
F8	SURF4	9	136237783	C	A	intronic	.	.
F8	STKLD1	9	136266932	G	T	exonic	missense SNV	STKLD1:NM_153710:exon13:c.G1264T:p.A422S
F8	STKLD1	9	136268038	C	T	exonic	synonymous SNV	STKLD1:NM_153710:exon14:c.C1371T:p.N457N
F8	SLC2A6	9	136339109	G	A	exonic	synonymous SNV	SLC2A6:NM_001145099:exon7:c.C1029T:p.F343F,SLC2A6:NM_017585:exon7:c.C1029T:p.F343F
F8	VAV2	9	136648746	G	C	intronic	.	.
F8	COL5A1	9	137619195	C	T	exonic	synonymous SNV	COL5A1:NM_000093:exon5:c.C738T:p.T246T,COL5A1:NM_001278074:exon5:c.C738T:p.T246T
F8	FCN2	9	137776719	A	T	intronic	.	.
F8	SNAPC4	9	139279173	G	A	exonic	synonymous SNV	SNAPC4:NM_003086:exon13:c.C1419T:p.V473V
F8	SNAPC4	9	139289825	A	G	exonic	synonymous SNV	SNAPC4:NM_003086:exon4:c.T396C:p.D132D
F8	ARMC3	10	23248818	T	G	intronic	.	.
F8	APBB1IP	10	26781157	C	T	intronic	.	.
F8	KIAA1462	10	30316208	T	C	exonic	missense SNV	KIAA1462:NM_020848:exon3:c.A2869G:p.R957G
F8	RET	10	43595968	A	G	exonic	synonymous SNV	RET:NM_020630:exon2:c.A135G:p.A45A,RET:NM_020975:exon2:c.A135G:p.A45A
F8	PCDH15	10	55582905	G	T	exonic	synonymous SNV	PCDH15:NM_001142767:exon31:c.C4461A:p.P1487P,PCDH15:NM_001142765:exon32:c.C4374A:p.P1458P,PCDH15:NM_001142766:exon32:c.C4572A:p.P1524P,PCDH15:NM_001142773:exon32:c.C4512A:p.P1504P,PCDH15:NM_001142768:exon33:c.C4521A:p.P1507P,PCDH15:NM_033056:exon33:c.C4581A:p.P1527P,PCDH15:NM_001142764:exon34:c.C4587A:p.P1529P,PCDH15:NM_001142763:exon35:c.C4602A:p.P1534P
F8	IPMK	10	60027122	C	T	intronic	.	.
F8	CCDC6	10	61552692	G	T	exonic	missense SNV	CCDC6:NM_005436:exon9:c.C1408A:p.P470T
F8	JMJD1C	10	64974537	A	T	exonic	missense SNV	JMJD1C:NM_001282948:exon7:c.T844A:p.S282T,JMJD1C:NM_032776:exon8:c.T1390A:p.S464T
F8	SUPV3L1	10	70946291	A	G	exonic	missense SNV	SUPV3L1:NM_003171:exon3:c.A442G:p.I148V,SUPV3L1:NM_001301683:exon4:c.A49G:p.I17V
F8	C10orf105	10	73475784	C	T	exonic	missense SNV	C10orf105:NM_001164375:exon2:c.G311A:p.R104H,C10orf105:NM_001168390:exon2:c.G311A:p.R104H
F8	CDH23	10	73492079	A	G	exonic	missense SNV	CDH23:NM_001171930:exon31:c.A4051G:p.N1351D,CDH23:NM_022124:exon31:c.A4051G:p.N1351D
F8	CHST3	10	73767851	G	A	exonic	synonymous SNV	CHST3:NM_004273:exon3:c.G1062A:p.L354L
F8	DDIT4	10	74034053	G	T	exonic	missense SNV	DDIT4:NM_019058:exon2:c.G79T:p.D27Y
F8	SH2D4B	10	82363404	A	G	exonic	missense SNV	SH2D4B:NM_001145719:exon5:c.A566G:p.H189R,SH2D4B:NM_207372:exon5:c.A713G:p.H238R
F8	MINPP1	10	89269373	A	G	intronic	.	.
F8	LIPF	10	90429652	A	G	exonic	missense SNV	LIPF:NM_001198828:exon5:c.A382G:p.T128A,LIPF:NM_004190:exon5:c.A481G:p.T161A,LIPF:NM_001198829:exon6:c.A511G:p.T171A,LIPF:NM_001198830:exon6:c.A412G:p.T138A
F8	LIPK	10	90490921	G	A	exonic	synonymous SNV	LIPK:NM_001080518:exon3:c.G405A:p.P135P
F8	LIPK	10	90503075	T	C	exonic	synonymous SNV	LIPK:NM_001080518:exon8:c.T957C:p.H319H
F8	LIPN	10	90524237	T	C	exonic	synonymous SNV	LIPN:NM_001102469:exon3:c.T297C:p.A99A
F8	LIPM	10	90580144	C	T	exonic	synonymous SNV	LIPM:NM_001128215:exon9:c.C1158T:p.H386H
F8	ANKRD22	10	90585819	G	A	exonic	synonymous SNV	ANKRD22:NM_144590:exon4:c.C375T:p.G125G
F8	DNMBP	10	101645498	T	C	exonic	synonymous SNV	DNMBP:NM_015221:exon14:c.A3744G:p.P1248P
F8	NRAP	10	115381747	G	A	exonic	missense SNV	NRAP:NM_006175:exon23:c.C2545T:p.R849C,NRAP:NM_001261463:exon24:c.C2650T:p.R884C,NRAP:NM_198060:exon24:c.C2650T:p.R884C
F8	NRAP	10	115423695	A	C	UTR5	.	.
F8	INPP5F	10	121510631	G	A	exonic	synonymous SNV	INPP5F:NM_001243195:exon2:c.G141A:p.L47L,INPP5F:NM_014937:exon2:c.G141A:p.L47L
F8	GLRX3	10	131959150	C	T	exonic	missense SNV	GLRX3:NM_001199868:exon4:c.C367T:p.P123S,GLRX3:NM_006541:exon4:c.C367T:p.P123S
F8	CFAP46	10	134733603	C	T	exonic	missense SNV	CFAP46:NM_001200049:exon14:c.G1690A:p.G564R
F8	CFAP46	10	134738385	C	G	exonic	missense SNV	CFAP46:NM_001200049:exon11:c.G1071C:p.Q357H
F8	SCART1	10	135269788	G	A	ncRNA_exonic	.	.
F8	ANO9	11	429659	C	T	intronic	.	.
F8	PHRF1	11	598481	G	T	exonic	missense SNV	PHRF1:NM_001286581:exon9:c.G1003T:p.A335S,PHRF1:NM_001286582:exon9:c.G1000T:p.A334S,PHRF1:NM_001286583:exon9:c.G991T:p.A331S,PHRF1:NM_020901:exon9:c.G1003T:p.A335S
F8	DRD4	11	639446	C	T	exonic	missense SNV	DRD4:NM_000797:exon2:c.C299T:p.A100V
F8	MUC2	11	1081577	G	A	intronic	.	.
F8	MUC2	11	1082419	G	A	intronic	.	.
F8	MUC2	11	1084821	T	C	exonic	synonymous SNV	MUC2:NM_002457:exon20:c.T2616C:p.D872D
F8	MUC2	11	1087972	C	T	exonic	synonymous SNV	MUC2:NM_002457:exon25:c.C3447T:p.N1149N
F8	.	11	1161335	T	G	intergenic	.	.
F8	.	11	1215698	A	G	intergenic	.	.
F8	.	11	1218128	G	A	intergenic	.	.
F8	.	11	1219632	G	A	intergenic	.	.
F8	.	11	1853107	C	T	intergenic	.	.
F8	LSP1	11	1891722	C	T	UTR5	.	.
F8	OR56A3	11	5969185	A	G	exonic	synonymous SNV	OR56A3:NM_001003443:exon1:c.A609G:p.Q203Q
F8	ST5	11	8739821	A	G	intronic	.	.
F8	CSNK2A3	11	11374269	A	G	exonic	missense SNV	CSNK2A3:NM_001256686:exon1:c.T398C:p.I133T
F8	USP47	11	11976628	G	A	exonic	synonymous SNV	USP47:NM_017944:exon26:c.G3606A:p.Q1202Q,USP47:NM_001282659:exon27:c.G3810A:p.Q1270Q
F8	OTOG	11	17615202	C	T	exonic	stopgain	OTOG:NM_001277269:exon26:c.C3223T:p.R1075X,OTOG:NM_001292063:exon27:c.C3187T:p.R1063X
F8	TPH1	11	18047255	G	T	intronic	.	.
F8	SPTY2D1	11	18633897	T	C	exonic	missense SNV	SPTY2D1:NM_194285:exon4:c.A1850G:p.K617R
F8	IGSF22	11	18735396	G	T	splicing	.	.
F8	IGSF22	11	18735947	T	C	exonic	missense SNV	IGSF22:NM_173588:exon13:c.A1675G:p.M559V
F8	IGSF22	11	18737095	C	T	exonic	missense SNV	IGSF22:NM_173588:exon11:c.G1415A:p.R472Q
F8	NAV2-AS2	11	20066457	C	T	ncRNA_intronic	.	.
F8	HTATIP2	11	20404757	T	C	UTR3	.	.
F8	LUZP2	11	25100071	C	T	intronic	.	.
F8	ANO3	11	26656563	C	T	exonic	synonymous SNV	ANO3:NM_031418:exon20:c.C1989T:p.F663F
F8	ANO3	11	26663394	A	G	intronic	.	.
F8	SLC5A12	11	26694979	A	G	exonic	synonymous SNV	SLC5A12:NM_178498:exon14:c.T1677C:p.C559C
F8	SLC5A12	11	26705310	A	G	exonic	synonymous SNV	SLC5A12:NM_178498:exon11:c.T1302C:p.N434N
F8	RCN1	11	32124579	C	T	intronic	.	.
F8	CD44	11	35226155	A	G	exonic	missense SNV	CD44:NM_001001389:exon9:c.A1121G:p.K374R,CD44:NM_000610:exon10:c.A1250G:p.K417R
F8	PRDM11	11	45234671	T	G	intronic	.	.
F8	PRDM11	11	45235246	T	C	intronic	.	.
F8	.	11	49145838	C	T	intergenic	.	.
F8	.	11	51459057	G	A	intergenic	.	.
F8	OR4C46	11	51515640	A	G	exonic	missense SNV	OR4C46:NM_001004703:exon1:c.A359G:p.H120R
F8	OR4C15	11	55322298	C	T	exonic	synonymous SNV	OR4C15:NM_001001920:exon1:c.C516T:p.A172A
F8	OR4C15	11	55322638	C	T	exonic	missense SNV	OR4C15:NM_001001920:exon1:c.C856T:p.R286C
F8	OR4C16	11	55340006	A	G	exonic	missense SNV	OR4C16:NM_001004701:exon1:c.A403G:p.S135G
F8	OR4S2	11	55418693	T	C	exonic	missense SNV	OR4S2:NM_001004059:exon1:c.T314C:p.F105S
F8	OR5D14	11	55563336	A	T	exonic	missense SNV	OR5D14:NM_001004735:exon1:c.A305T:p.Q102L
F8	.	11	55926840	A	T	downstream	.	.
F8	OR8H1	11	56058197	G	A	exonic	synonymous SNV	OR8H1:NM_001005199:exon1:c.C342T:p.L114L
F8	OR5R1	11	56184888	G	A	exonic	missense SNV	OR5R1:NM_001004744:exon1:c.C821T:p.A274V
F8	OR5B17	11	58125620	T	C	exonic	missense SNV	OR5B17:NM_001005489:exon1:c.A923G:p.Y308C
F8	OR5A1	11	59211344	G	C	exonic	missense SNV	OR5A1:NM_001004728:exon1:c.G703C:p.E235Q
F8	MS4A3	11	59831716	C	A	intronic	.	.
F8	ZP1	11	60637164	C	T	exonic	missense SNV	ZP1:NM_207341:exon3:c.C473T:p.T158I
F8	PRPF19	11	60673868	T	C	UTR5	.	.
F8	VWCE	11	61048663	G	A	exonic	missense SNV	VWCE:NM_152718:exon8:c.C832T:p.R278W
F8	BEST1	11	61724292	C	T	intronic	.	.
F8	ATL3	11	63398722	G	C	exonic	synonymous SNV	ATL3:NM_001290048:exon12:c.C1275G:p.T425T,ATL3:NM_015459:exon12:c.C1329G:p.T443T
F8	PLCB3	11	64026144	G	A	exonic	synonymous SNV	PLCB3:NM_001184883:exon9:c.G1011A:p.S337S,PLCB3:NM_000932:exon11:c.G1212A:p.S404S
F8	CCDC88B	11	64107735	G	A	UTR5	.	.
F8	SLC22A12	11	64360274	T	C	exonic	synonymous SNV	SLC22A12:NM_001276326:exon2:c.T426C:p.H142H,SLC22A12:NM_001276327:exon2:c.T426C:p.H142H,SLC22A12:NM_144585:exon2:c.T426C:p.H142H
F8	RELA	11	65423077	G	T	intronic	.	.
F8	SART1	11	65733289	G	A	intronic	.	.
F8	SART1	11	65744421	C	T	intronic	.	.
F8	CATSPER1	11	65792904	C	T	exonic	missense SNV	CATSPER1:NM_053054:exon1:c.G947A:p.G316D
F8	RIN1	11	66099987	C	T	exonic	synonymous SNV	RIN1:NM_004292:exon10:c.G2112A:p.A704A
F8	RIN1	11	66103579	G	A	exonic	missense SNV	RIN1:NM_004292:exon2:c.C137T:p.A46V
F8	BRMS1	11	66105194	G	A	exonic	missense SNV	BRMS1:NM_001024957:exon10:c.C818T:p.A273V
F8	BBS1	11	66297363	C	T	exonic	synonymous SNV	BBS1:NM_024649:exon14:c.C1413T:p.L471L
F8	RAD9A	11	67160933	G	A	UTR5	.	.
F8	NDUFV1	11	67377053	G	A	exonic	missense SNV	NDUFV1:NM_001166102:exon4:c.G430A:p.A144T,NDUFV1:NM_007103:exon4:c.G457A:p.A153T
F8	PPFIA1	11	70194357	G	C	exonic	missense SNV	PPFIA1:NM_003626:exon16:c.G1994C:p.G665A,PPFIA1:NM_177423:exon16:c.G1994C:p.G665A
F8	SHANK2	11	70761076	C	T	intronic	.	.
F8	INPPL1	11	71941033	G	C	exonic	missense SNV	INPPL1:NM_001567:exon8:c.G909C:p.K303N
F8	CLPB	11	72040784	T	C	exonic	synonymous SNV	CLPB:NM_001258393:exon5:c.A753G:p.E251E,CLPB:NM_001258392:exon6:c.A840G:p.E280E,CLPB:NM_030813:exon7:c.A930G:p.E310E,CLPB:NM_001258394:exon8:c.A795G:p.E265E
F8	USP35	11	77924870	C	T	UTR3	.	.
F8	DLG2	11	83878067	C	G	intronic	.	.
F8	NOX4	11	89155085	G	A	exonic	missense SNV	NOX4:NM_001291929:exon7:c.C539T:p.T180M,NOX4:NM_001143836:exon8:c.C614T:p.T205M,NOX4:NM_001291926:exon8:c.C392T:p.T131M,NOX4:NM_001291927:exon8:c.C677T:p.T226M,NOX4:NM_001300995:exon8:c.C542T:p.T181M,NOX4:NM_016931:exon8:c.C614T:p.T205M,NOX4:NM_001143837:exon11:c.C542T:p.T181M
F8	NAALAD2	11	89892467	T	C	exonic	synonymous SNV	NAALAD2:NM_005467:exon8:c.T951C:p.Y317Y
F8	HEPHL1	11	93844989	C	T	exonic	missense SNV	HEPHL1:NM_001098672:exon20:c.C3409T:p.L1137F
F8	PIWIL4	11	94326710	G	A	exonic	synonymous SNV	PIWIL4:NM_152431:exon9:c.G1053A:p.L351L
F8	ANGPTL5	11	101778710	A	G	UTR5	.	.
F8	DYNC2H1	11	103027234	A	G	exonic	missense SNV	DYNC2H1:NM_001080463:exon26:c.A3862G:p.T1288A,DYNC2H1:NM_001377:exon26:c.A3862G:p.T1288A
F8	CASP5	11	104877803	A	G	intronic	.	.
F8	CASP5	11	104877927	T	C	exonic	missense SNV	CASP5:NM_001136109:exon2:c.A142G:p.T48A,CASP5:NM_001136112:exon3:c.A355G:p.T119A,CASP5:NM_004347:exon3:c.A316G:p.T106A
F8	GUCY1A2	11	106849520	T	C	intronic	.	.
F8	NPAT	11	108043988	C	T	exonic	missense SNV	NPAT:NM_002519:exon13:c.G1723A:p.V575I
F8	NPAT	11	108068954	T	C	intronic	.	.
F8	APOA4	11	116692334	C	T	exonic	missense SNV	APOA4:NM_000482:exon3:c.G440A:p.S147N
F8	APOA4	11	116693464	C	T	exonic	synonymous SNV	APOA4:NM_000482:exon2:c.G87A:p.T29T
F8	SIK3	11	116732512	G	T	intronic	.	.
F8	PAFAH1B2	11	117034619	G	T	intronic	.	.
F8	PAFAH1B2	11	117042377	G	A	exonic	missense SNV	PAFAH1B2:NM_001184746:exon6:c.G451A:p.V151M
F8	PCSK7	11	117096652	G	A	exonic	synonymous SNV	PCSK7:NM_004716:exon6:c.C855T:p.S285S
F8	FXYD2	11	117698762	G	A	UTR5	.	.
F8	TMPRSS4	11	117988539	G	A	intronic	.	.
F8	MPZL2	11	118134785	T	G	intronic	.	.
F8	PHLDB1	11	118514625	C	T	exonic	synonymous SNV	PHLDB1:NM_001144759:exon13:c.C2844T:p.S948S,PHLDB1:NM_001144758:exon14:c.C2985T:p.S995S,PHLDB1:NM_015157:exon15:c.C2985T:p.S995S
F8	ABCG4	11	119024931	A	G	intronic	.	.
F8	CLMP	11	123065683	C	T	UTR5	.	.
F8	OR8D1	11	124179835	C	T	exonic	synonymous SNV	OR8D1:NM_001002917:exon1:c.G828A:p.V276V
F8	ESAM	11	124624083	G	A	intronic	.	.
F8	EI24	11	125452313	A	G	exonic	unknown	UNKNOWN
F8	ADAMTS8	11	130286766	G	A	intronic	.	.
F8	ADAMTS8	11	130297948	C	G	exonic	missense SNV	ADAMTS8:NM_007037:exon1:c.G234C:p.E78D
F8	GLB1L2	11	134202036	C	T	exonic	synonymous SNV	GLB1L2:NM_138342:exon1:c.C81T:p.L27L
F8	CACNA2D4	12	2024274	C	A	intronic	.	.
F8	ANO2	12	5841733	A	C	exonic	missense SNV	ANO2:NM_001278596:exon15:c.T1513G:p.S505A,ANO2:NM_001278597:exon15:c.T1501G:p.S501A
F8	VWF	12	6128443	T	C	exonic	missense SNV	VWF:NM_000552:exon28:c.A4141G:p.T1381A
F8	VWF	12	6172202	T	C	exonic	missense SNV	VWF:NM_000552:exon13:c.A1451G:p.H484R
F8	TPI1	12	6979199	G	A	intronic	.	.
F8	LRRC23	12	7014766	T	C	UTR5	.	.
F8	LRRC23	12	7015707	G	T	exonic	missense SNV	LRRC23:NM_001135217:exon4:c.G371T:p.R124L,LRRC23:NM_006992:exon4:c.G371T:p.R124L,LRRC23:NM_201650:exon4:c.G371T:p.R124L
F8	CLSTN3	12	7309199	G	A	intronic	.	.
F8	MFAP5	12	8800736	C	T	exonic	missense SNV	MFAP5:NM_001297712:exon7:c.G281A:p.R94Q,MFAP5:NM_001297710:exon8:c.G407A:p.R136Q,MFAP5:NM_001297711:exon8:c.G398A:p.R133Q,MFAP5:NM_001297709:exon9:c.G443A:p.R148Q,MFAP5:NM_003480:exon10:c.G473A:p.R158Q
F8	LOC642846	12	9465465	A	G	ncRNA_intronic	.	.
F8	CLEC12A	12	10133243	A	C	exonic	missense SNV	CLEC12A:NM_201623:exon3:c.A343C:p.S115R,CLEC12A:NM_001300730:exon4:c.A442C:p.S148R,CLEC12A:NM_138337:exon4:c.A442C:p.S148R,CLEC12A:NM_001207010:exon5:c.A472C:p.S158R
F8	TAS2R8	12	10959031	C	T	exonic	synonymous SNV	TAS2R8:NM_023918:exon1:c.G549A:p.L183L
F8	TAS2R9	12	10962115	A	G	exonic	missense SNV	TAS2R9:NM_023917:exon1:c.T560C:p.V187A
F8	TAS2R13	12	11061122	T	C	exonic	missense SNV	TAS2R13:NM_023920:exon1:c.A776G:p.N259S
F8	BCL2L14	12	12247793	A	T	exonic	missense SNV	BCL2L14:NM_138722:exon5:c.A874T:p.R292W,BCL2L14:NM_138723:exon5:c.A874T:p.R292W
F8	APOLD1	12	12879254	T	G	intronic	.	.
F8	ATF7IP	12	14577892	A	T	exonic	missense SNV	ATF7IP:NM_001286514:exon2:c.A1043T:p.N348I,ATF7IP:NM_001286515:exon2:c.A1043T:p.N348I,ATF7IP:NM_018179:exon2:c.A1043T:p.N348I,ATF7IP:NM_181352:exon2:c.A1067T:p.N356I
F8	PLBD1	12	14656768	G	C	exonic	missense SNV	PLBD1:NM_024829:exon11:c.C1600G:p.P534A
F8	RECQL	12	21644667	G	A	intronic	.	.
F8	CASC1	12	25297469	C	A	exonic	stopgain	CASC1:NM_001204101:exon6:c.G637T:p.E213X,CASC1:NM_001082973:exon8:c.G814T:p.E272X,CASC1:NM_001082972:exon9:c.G1006T:p.E336X,CASC1:NM_018272:exon9:c.G832T:p.E278X,CASC1:NM_001204102:exon10:c.G694T:p.E232X
F8	KRAS	12	25398284	C	T	exonic	missense SNV	KRAS:NM_004985:exon2:c.G35A:p.G12D,KRAS:NM_033360:exon2:c.G35A:p.G12D
F8	TM7SF3	12	27143508	G	A	exonic	missense SNV	TM7SF3:NM_016551:exon6:c.C743T:p.P248L
F8	OVCH1-AS1	12	29608361	T	A	ncRNA_intronic	.	.
F8	OVCH1-AS1	12	29625929	T	C	ncRNA_intronic	.	.
F8	BICD1	12	32481093	G	C	exonic	synonymous SNV	BICD1:NM_001003398:exon5:c.G1704C:p.V568V,BICD1:NM_001714:exon5:c.G1704C:p.V568V
F8	DNM1L	12	32890912	T	A	intronic	.	.
F8	MUC19	12	40814161	A	C	exonic	unknown	UNKNOWN
F8	MUC19	12	40843504	A	C	exonic	unknown	UNKNOWN
F8	PPHLN1	12	42749072	T	C	intronic	.	.
F8	PUS7L	12	44148780	G	T	exonic	missense SNV	PUS7L:NM_001098614:exon2:c.C269A:p.T90N,PUS7L:NM_001098615:exon2:c.C269A:p.T90N,PUS7L:NM_031292:exon2:c.C269A:p.T90N
F8	NELL2	12	45173858	T	A	intronic	.	.
F8	SCAF11	12	46321514	A	T	exonic	missense SNV	SCAF11:NM_004719:exon11:c.T1970A:p.F657Y
F8	SCAF11	12	46367939	G	T	intronic	.	.
F8	SLC38A2	12	46764654	A	G	intronic	.	.
F8	RAPGEF3	12	48133324	A	G	intronic	.	.
F8	C12orf54	12	48880550	T	C	intronic	.	.
F8	C12orf54	12	48882842	A	C	intronic	.	.
F8	DDN	12	49390677	T	C	exonic	missense SNV	DDN:NM_015086:exon2:c.A1982G:p.E661G
F8	LARP4	12	50824275	C	G	splicing	.	.
F8	KRT72	12	52992812	T	C	exonic	missense SNV	KRT72:NM_001146225:exon2:c.A511G:p.N171D,KRT72:NM_001146226:exon2:c.A511G:p.N171D,KRT72:NM_080747:exon2:c.A511G:p.N171D
F8	KRT73	12	53011955	G	A	exonic	synonymous SNV	KRT73:NM_175068:exon1:c.C354T:p.N118N
F8	BAZ2A	12	56993714	C	T	intronic	.	.
F8	SLC26A10	12	58015494	G	A	exonic	missense SNV	SLC26A10:NM_133489:exon4:c.G577A:p.A193T
F8	OS9	12	58089413	A	T	intronic	.	.
F8	PPM1H	12	63087821	A	G	intronic	.	.
F8	DYRK2	12	68042982	G	A	intronic	.	.
F8	PTPRB	12	70970293	T	C	exonic	missense SNV	PTPRB:NM_001206971:exon8:c.A1787G:p.Q596R,PTPRB:NM_001206972:exon9:c.A2057G:p.Q686R,PTPRB:NM_002837:exon9:c.A2057G:p.Q686R,PTPRB:NM_001109754:exon11:c.A2711G:p.Q904R
F8	GLIPR1	12	75895619	T	C	UTR3	.	.
F8	KRR1	12	75897754	C	T	exonic	missense SNV	KRR1:NM_007043:exon7:c.G761A:p.R254H
F8	.	12	80602001	T	C	intergenic	.	.
F8	FGD6	12	95502303	G	A	exonic	synonymous SNV	FGD6:NM_018351:exon10:c.C3168T:p.H1056H
F8	VEZT	12	95690068	A	G	intronic	.	.
F8	APAF1	12	99061275	T	C	intronic	.	.
F8	ANKS1B	12	100048839	T	A	intronic	.	.
F8	MYBPC1	12	102055095	C	G	intronic	.	.
F8	MYBPC1	12	102067412	T	C	intronic	.	.
F8	C12orf42	12	103872172	T	G	exonic	missense SNV	C12orf42:NM_001099336:exon2:c.A33C:p.E11D,C12orf42:NM_198521:exon2:c.A33C:p.E11D
F8	TDG	12	104370850	A	G	intronic	.	.
F8	SELPLG	12	109017898	C	T	exonic	missense SNV	SELPLG:NM_001206609:exon2:c.G234A:p.M78I,SELPLG:NM_003006:exon2:c.G186A:p.M62I
F8	ACACB	12	109623516	G	A	exonic	missense SNV	ACACB:NM_001093:exon11:c.G1951A:p.A651T
F8	MYO1H	12	109826634	C	A	exonic	missense SNV	MYO1H:NM_001101421:exon1:c.C111A:p.S37R
F8	MMAB	12	109994870	A	T	exonic	missense SNV	MMAB:NM_052845:exon9:c.T716A:p.M239K
F8	MVK	12	110012766	A	G	intronic	.	.
F8	TRPV4	12	110222293	C	T	intronic	.	.
F8	PPTC7	12	110974890	T	C	exonic	synonymous SNV	PPTC7:NM_139283:exon6:c.A867G:p.P289P
F8	BRAP	12	112110489	T	C	exonic	synonymous SNV	BRAP:NM_006768:exon5:c.A723G:p.R241R
F8	KSR2	12	117923524	A	C	intronic	.	.
F8	SRRM4	12	119588962	G	A	exonic	missense SNV	SRRM4:NM_194286:exon10:c.G1217A:p.R406Q
F8	DHX37	12	125444975	T	C	intronic	.	.
F8	DHX37	12	125451277	T	C	intronic	.	.
F8	TMEM132B	12	126135301	C	T	exonic	synonymous SNV	TMEM132B:NM_001286219:exon3:c.C237T:p.H79H,TMEM132B:NM_052907:exon7:c.C1701T:p.H567H
F8	TMEM132D	12	129559557	C	T	exonic	synonymous SNV	TMEM132D:NM_133448:exon9:c.G2163A:p.T721T
F8	PIWIL1	12	130830364	T	C	exonic	missense SNV	PIWIL1:NM_001190971:exon4:c.T257C:p.F86S,PIWIL1:NM_004764:exon4:c.T257C:p.F86S
F8	ULK1	12	132400653	C	T	exonic	synonymous SNV	ULK1:NM_003565:exon19:c.C1827T:p.P609P
F8	FBRSL1	12	133159846	C	T	exonic	synonymous SNV	FBRSL1:NM_001142641:exon17:c.C2620T:p.L874L
F8	ZNF10	12	133721452	T	C	intronic	.	.
F8	CENPJ	13	25480145	G	A	exonic	synonymous SNV	CENPJ:NM_018451:exon7:c.C2031T:p.A677A
F8	CDK8	13	26957020	C	G	intronic	.	.
F8	GSX1	13	28367275	G	C	intronic	.	.
F8	MTUS2	13	29599046	C	T	exonic	missense SNV	MTUS2:NM_001033602:exon1:c.C241T:p.R81C
F8	FRY	13	32760476	C	A	exonic	synonymous SNV	FRY:NM_023037:exon27:c.C3399A:p.P1133P
F8	SOHLH2	13	36788699	C	A	UTR5	.	.
F8	.	13	37804353	A	C	intergenic	.	.
F8	FREM2	13	39446995	T	G	exonic	synonymous SNV	FREM2:NM_207361:exon17:c.T8100G:p.L2700L
F8	PROSER1	13	39587166	A	G	exonic	synonymous SNV	PROSER1:NM_025138:exon11:c.T2223C:p.P741P
F8	PROSER1	13	39587677	A	G	exonic	missense SNV	PROSER1:NM_025138:exon11:c.T1712C:p.V571A
F8	VWA8	13	42335222	T	C	intronic	.	.
F8	VWA8	13	42465713	C	T	exonic	missense SNV	VWA8:NM_001009814:exon5:c.G494A:p.R165H,VWA8:NM_015058:exon5:c.G494A:p.R165H
F8	DGKH	13	42748136	T	C	intronic	.	.
F8	TPT1	13	45914957	T	C	intronic	.	.
F8	HTR2A	13	47469940	G	A	exonic	synonymous SNV	HTR2A:NM_000621:exon2:c.C102T:p.S34S
F8	THSD1	13	52960158	C	T	intronic	.	.
F8	IRG1	13	77527707	A	G	intronic	.	.
F8	IPO5	13	98640318	C	T	intronic	.	.
F8	SLC15A1	13	99376345	C	T	intronic	.	.
F8	UBAC2	13	99853119	T	G	UTR5	.	.
F8	MYO16	13	109793599	C	T	exonic	missense SNV	MYO16:NM_001198950:exon32:c.C5039T:p.A1680V,MYO16:NM_015011:exon32:c.C4973T:p.A1658V
F8	CARS2	13	111340101	T	A	exonic	missense SNV	CARS2:NM_024537:exon5:c.A538T:p.I180F
F8	OR6S1	14	21109278	A	T	exonic	synonymous SNV	OR6S1:NM_001001968:exon1:c.T573A:p.A191A
F8	OR6S1	14	21109385	C	T	exonic	missense SNV	OR6S1:NM_001001968:exon1:c.G466A:p.V156I
F8	NDRG2	14	21484977	G	A	UTR3	.	.
F8	OR5AU1	14	21623277	A	C	exonic	missense SNV	OR5AU1:NM_001004731:exon1:c.T908G:p.F303C
F8	RPGRIP1	14	21769193	C	A	exonic	missense SNV	RPGRIP1:NM_020366:exon3:c.C287A:p.P96Q
F8	CHD8	14	21899631	C	T	exonic	missense SNV	CHD8:NM_001170629:exon1:c.G172A:p.V58M
F8	SALL2	14	21992478	C	T	exonic	missense SNV	SALL2:NM_005407:exon2:c.G1384A:p.E462K,SALL2:NM_001291446:exon3:c.G979A:p.E327K,SALL2:NM_001291447:exon3:c.G973A:p.E325K
F8	OR10G3	14	22038450	G	A	exonic	synonymous SNV	OR10G3:NM_001005465:exon1:c.C426T:p.S142S
F8	OR10G3	14	22038659	T	C	exonic	missense SNV	OR10G3:NM_001005465:exon1:c.A217G:p.S73G
F8	MRPL52	14	23299135	G	T	exonic	missense SNV	MRPL52:NM_178336:exon1:c.G14T:p.G5V,MRPL52:NM_180982:exon1:c.G14T:p.G5V,MRPL52:NM_181307:exon1:c.G14T:p.G5V
F8	C14orf93	14	23459415	G	C	intronic	.	.
F8	CPNE6	14	24543808	G	C	exonic	synonymous SNV	CPNE6:NM_006032:exon6:c.G567C:p.L189L,CPNE6:NM_001280558:exon7:c.G732C:p.L244L
F8	CPNE6	14	24545835	C	T	intronic	.	.
F8	PCK2	14	24563681	C	T	intronic	.	.
F8	PSME2	14	24615435	T	C	exonic	synonymous SNV	PSME2:NM_002818:exon2:c.A63G:p.R21R
F8	TGM1	14	24718515	G	A	UTR3	.	.
F8	SDR39U1	14	24910973	T	G	exonic	missense SNV	SDR39U1:NM_020195:exon4:c.A235C:p.I79L
F8	SDR39U1	14	24910974	T	A	exonic	synonymous SNV	SDR39U1:NM_020195:exon4:c.A234T:p.V78V
F8	CFL2	14	35183645	G	A	UTR5	.	.
F8	.	14	36400983	T	G	intergenic	.	.
F8	SOS2	14	50616878	G	A	exonic	synonymous SNV	SOS2:NM_006939:exon14:c.C2232T:p.N744N
F8	ABHD12B	14	51355517	C	A	intronic	.	.
F8	LRRC9	14	60398705	A	G	ncRNA_exonic	.	.
F8	SPTB	14	65260078	C	T	exonic	missense SNV	SPTB:NM_000347:exon13:c.G2303A:p.G768D,SPTB:NM_001024858:exon13:c.G2303A:p.G768D
F8	RAB15	14	65419293	A	G	splicing	.	.
F8	GPHN	14	67646400	T	C	intronic	.	.
F8	ZFP36L1	14	69257858	C	T	intronic	.	.
F8	RGS6	14	73008178	A	T	intronic	.	.
F8	ZFYVE1	14	73459917	C	T	exonic	synonymous SNV	ZFYVE1:NM_001281734:exon4:c.G1137A:p.E379E,ZFYVE1:NM_021260:exon4:c.G1137A:p.E379E
F8	PAPLN	14	73716774	G	A	exonic	synonymous SNV	PAPLN:NM_173462:exon6:c.G417A:p.T139T
F8	PAPLN	14	73725659	C	A	intronic	.	.
F8	NUMB	14	73759403	G	A	intronic	.	.
F8	RPS6KL1	14	75388183	C	T	exonic	missense SNV	RPS6KL1:NM_031464:exon2:c.G62A:p.R21Q
F8	.	14	75705863	C	T	intergenic	.	.
F8	ADCK1	14	78353368	T	C	intronic	.	.
F8	ADCK1	14	78365612	C	T	intronic	.	.
F8	PTPN21	14	88935925	A	G	exonic	synonymous SNV	PTPN21:NM_007039:exon17:c.T3153C:p.T1051T
F8	PTPN21	14	88936254	A	G	intronic	.	.
F8	PTPN21	14	88946622	G	A	exonic	missense SNV	PTPN21:NM_007039:exon13:c.C1153T:p.L385F
F8	PTPN21	14	88970925	C	T	intronic	.	.
F8	ZC3H14	14	89042180	T	G	splicing	.	.
F8	EML5	14	89205265	T	C	exonic	missense SNV	EML5:NM_183387:exon6:c.A805G:p.I269V
F8	TTC8	14	89307320	T	C	intronic	.	.
F8	RIN3	14	93118668	C	T	exonic	missense SNV	RIN3:NM_024832:exon6:c.C1274T:p.T425M
F8	LGMN	14	93170901	A	C	intronic	.	.
F8	UBR7	14	93693422	C	T	UTR3	.	.
F8	ASB2	14	94423294	T	C	UTR5	.	.
F8	SERPINA10	14	94750292	G	A	UTR3	.	.
F8	SERPINA10	14	94756450	T	A	exonic	missense SNV	SERPINA10:NM_001100607:exon2:c.A481T:p.T161S,SERPINA10:NM_016186:exon2:c.A481T:p.T161S
F8	SERPINA4	14	95034553	C	T	exonic	synonymous SNV	SERPINA4:NM_001289032:exon4:c.C1122T:p.G374G,SERPINA4:NM_001289033:exon4:c.C1011T:p.G337G,SERPINA4:NM_006215:exon4:c.C1011T:p.G337G
F8	CLMN	14	95786115	C	T	exonic	synonymous SNV	CLMN:NM_024734:exon1:c.G15A:p.E5E
F8	EVL	14	100595880	G	A	intronic	.	.
F8	SLC25A29	14	100759277	C	T	exonic	synonymous SNV	SLC25A29:NM_152333:exon3:c.G57A:p.R19R,SLC25A29:NM_001039355:exon4:c.G255A:p.R85R,SLC25A29:NM_001291813:exon5:c.G57A:p.R19R,SLC25A29:NM_001291814:exon5:c.G57A:p.R19R
F8	DYNC1H1	14	102467847	A	G	intronic	.	.
F8	DYNC1H1	14	102486200	G	A	intronic	.	.
F8	DYNC1H1	14	102514227	T	C	exonic	synonymous SNV	DYNC1H1:NM_001376:exon73:c.T13080C:p.T4360T
F8	TECPR2	14	102918686	T	C	intronic	.	.
F8	TRAF3	14	103342049	T	C	exonic	missense SNV	TRAF3:NM_001199427:exon4:c.T386C:p.M129T,TRAF3:NM_003300:exon4:c.T386C:p.M129T,TRAF3:NM_145725:exon5:c.T386C:p.M129T,TRAF3:NM_145726:exon5:c.T386C:p.M129T
F8	TNFAIP2	14	103602278	A	G	UTR3	.	.
F8	ASPG	14	104563932	G	T	exonic	synonymous SNV	ASPG:NM_001080464:exon5:c.G471T:p.L157L
F8	AHNAK2	14	105420215	T	C	exonic	missense SNV	AHNAK2:NM_138420:exon7:c.A1573G:p.T525A
F8	MTA1	14	105930406	G	A	exonic	missense SNV	MTA1:NM_001203258:exon13:c.G1114A:p.V372I,MTA1:NM_004689:exon13:c.G1114A:p.V372I
F8	.	14	107013201	G	T	intergenic	.	.
F8	ATP10A	15	25924657	C	T	exonic	stopgain	ATP10A:NM_024490:exon21:c.G4331A:p.W1444X
F8	ATP10A	15	25926179	C	T	exonic	missense SNV	ATP10A:NM_024490:exon18:c.G3535A:p.A1179T
F8	RYR3	15	34042295	G	A	intronic	.	.
F8	SPTBN5	15	42159110	C	T	intronic	.	.
F8	GLDN	15	51675625	C	T	intronic	.	.
F8	MYO5A	15	52659314	G	T	exonic	stopgain	MYO5A:NM_000259:exon23:c.C3074A:p.S1025X,MYO5A:NM_001142495:exon23:c.C3074A:p.S1025X
F8	UNC13C	15	54841874	A	G	exonic	synonymous SNV	UNC13C:NM_001080534:exon26:c.A5862G:p.Q1954Q
F8	UNC13C	15	54847786	A	G	intronic	.	.
F8	NEDD4	15	56140727	A	C	exonic	missense SNV	NEDD4:NM_198400:exon9:c.T2516G:p.I839R,NEDD4:NM_001284340:exon11:c.T2681G:p.I894R,NEDD4:NM_001284338:exon12:c.T2732G:p.I911R,NEDD4:NM_001284339:exon12:c.T2684G:p.I895R,NEDD4:NM_006154:exon16:c.T1475G:p.I492R
F8	MNS1	15	56723692	C	T	exonic	missense SNV	MNS1:NM_018365:exon9:c.G1274A:p.R425H
F8	ZNF280D	15	56959028	C	T	exonic	missense SNV	ZNF280D:NM_001002843:exon14:c.G1663A:p.V555I,ZNF280D:NM_001288588:exon15:c.G1702A:p.V568I,ZNF280D:NM_017661:exon15:c.G1702A:p.V568I
F8	LDHAL6B	15	59499756	G	A	exonic	missense SNV	LDHAL6B:NM_033195:exon1:c.G617A:p.R206H
F8	TPM1	15	63349096	G	A	intronic	.	.
F8	RPL4	15	66793677	G	C	intronic	.	.
F8	ITGA11	15	68612556	T	C	exonic	synonymous SNV	ITGA11:NM_001004439:exon20:c.A2583G:p.S861S
F8	ITGA11	15	68619115	G	A	exonic	synonymous SNV	ITGA11:NM_001004439:exon17:c.C2088T:p.T696T
F8	TBC1D21	15	74176557	G	A	exonic	missense SNV	TBC1D21:NM_001286434:exon3:c.G230A:p.R77Q,TBC1D21:NM_153356:exon4:c.G338A:p.R113Q
F8	ISLR2	15	74425197	C	A	exonic	missense SNV	ISLR2:NM_020851:exon3:c.C102A:p.F34L,ISLR2:NM_001130136:exon4:c.C102A:p.F34L,ISLR2:NM_001130137:exon4:c.C102A:p.F34L,ISLR2:NM_001130138:exon4:c.C102A:p.F34L
F8	SEMA7A	15	74709975	G	A	exonic	synonymous SNV	SEMA7A:NM_001146029:exon4:c.C465T:p.Y155Y,SEMA7A:NM_001146030:exon5:c.C12T:p.Y4Y,SEMA7A:NM_003612:exon5:c.C507T:p.Y169Y
F8	MPI	15	75183935	G	A	intronic	.	.
F8	MORF4L1	15	79186584	T	C	intronic	.	.
F8	FAH	15	80452886	T	G	intronic	.	.
F8	MESDC1	15	81295436	C	G	exonic	missense SNV	MESDC1:NM_022566:exon1:c.C824G:p.A275G
F8	LOC283692	15	83328542	C	G	ncRNA_intronic	.	.
F8	LOC283692	15	83349825	C	T	ncRNA_intronic	.	.
F8	BNC1	15	83933572	A	G	intronic	.	.
F8	AKAP13	15	86253768	T	A	intronic	.	.
F8	AKAP13	15	86253911	T	G	intronic	.	.
F8	FANCI	15	89838293	A	C	exonic	missense SNV	FANCI:NM_001113378:exon24:c.A2604C:p.E868D
F8	POLG	15	89872249	C	T	exonic	synonymous SNV	POLG:NM_001126131:exon4:c.G948A:p.K316K,POLG:NM_002693:exon4:c.G948A:p.K316K
F8	UNC45A	15	91492877	C	T	intronic	.	.
F8	UNC45A	15	91493059	T	C	intronic	.	.
F8	RGMA	15	93588264	G	C	exonic	synonymous SNV	RGMA:NM_001166286:exon3:c.C1269G:p.L423L,RGMA:NM_001166283:exon4:c.C1341G:p.L447L,RGMA:NM_001166287:exon4:c.C1269G:p.L423L,RGMA:NM_001166288:exon4:c.C1269G:p.L423L,RGMA:NM_001166289:exon4:c.C1269G:p.L423L,RGMA:NM_020211:exon4:c.C1317G:p.L439L
F8	SYNM	15	99671017	G	A	exonic	unknown	UNKNOWN
F8	MEF2A	15	100256618	A	C	UTR3	.	.
F8	ALDH1A3	15	101440918	G	A	exonic	missense SNV	ALDH1A3:NM_001293815:exon6:c.G701A:p.R234Q,ALDH1A3:NM_000693:exon9:c.G1022A:p.R341Q
F8	LRRK1	15	101527635	G	A	intronic	.	.
F8	PCSK6	15	101922323	A	G	exonic	unknown	UNKNOWN
F8	AXIN1	16	396264	A	G	exonic	synonymous SNV	AXIN1:NM_003502:exon2:c.T762C:p.D254D,AXIN1:NM_181050:exon2:c.T762C:p.D254D
F8	TMEM8A	16	427657	G	A	intronic	.	.
F8	NME4	16	449345	G	C	intronic	.	.
F8	NME4	16	449659	G	A	exonic	synonymous SNV	NME4:NM_001286433:exon3:c.G258A:p.S86S,NME4:NM_001286435:exon4:c.G360A:p.S120S,NME4:NM_001286436:exon4:c.G150A:p.S50S,NME4:NM_001286440:exon4:c.G150A:p.S50S,NME4:NM_005009:exon4:c.G360A:p.S120S,NME4:NM_001286438:exon5:c.G150A:p.S50S,NME4:NM_001286439:exon5:c.G150A:p.S50S
F8	NME4	16	450165	T	C	exonic	missense SNV	NME4:NM_001286435:exon5:c.T497C:p.I166T
F8	DECR2	16	456429	G	A	intronic	.	.
F8	WDR90	16	713018	C	T	intronic	.	.
F8	CACNA1H	16	1256100	G	A	splicing	.	.
F8	CCDC154	16	1493606	G	C	exonic	synonymous SNV	CCDC154:NM_001143980:exon3:c.C315G:p.L105L
F8	MEIOB,FAHD1	16	1887937	C	T	intronic	.	.
F8	RNF151	16	2018912	A	G	exonic	missense SNV	RNF151:NM_174903:exon4:c.A724G:p.I242V
F8	TSC2	16	2110710	G	A	exonic	missense SNV	TSC2:NM_000548:exon11:c.G1015A:p.V339I,TSC2:NM_001077183:exon11:c.G1015A:p.V339I,TSC2:NM_001114382:exon11:c.G1015A:p.V339I
F8	PKD1	16	2140743	G	A	exonic	missense SNV	PKD1:NM_000296:exon44:c.C12067T:p.P4023S,PKD1:NM_001009944:exon44:c.C12070T:p.P4024S
F8	CASKIN1	16	2239402	C	T	intronic	.	.
F8	MLST8	16	2256326	C	T	intronic	.	.
F8	MLST8	16	2256461	C	G	intronic	.	.
F8	ABAT	16	8841960	T	C	intronic	.	.
F8	PMM2	16	8905038	A	T	splicing	.	.
F8	ATF7IP2	16	10525230	T	C	exonic	synonymous SNV	ATF7IP2:NM_024997:exon3:c.T753C:p.T251T,ATF7IP2:NM_001256160:exon4:c.T753C:p.T251T
F8	TEKT5	16	10775855	G	A	exonic	synonymous SNV	TEKT5:NM_144674:exon4:c.C858T:p.D286D
F8	TEKT5	16	10788406	G	T	exonic	synonymous SNV	TEKT5:NM_144674:exon1:c.C325A:p.R109R
F8	CLEC16A	16	11154770	G	A	exonic	synonymous SNV	CLEC16A:NM_001243403:exon18:c.G1953A:p.V651V,CLEC16A:NM_015226:exon18:c.G2007A:p.V669V
F8	PRM2	16	11369930	C	G	exonic	missense SNV	PRM2:NM_001286359:exon1:c.G298C:p.A100P
F8	.	16	11540596	A	C	intergenic	.	.
F8	PARN	16	14723423	G	T	intronic	.	.
F8	PDXDC1	16	15129970	A	G	exonic	synonymous SNV	PDXDC1:NM_001285444:exon22:c.A2124G:p.L708L,PDXDC1:NM_001285445:exon22:c.A2121G:p.L707L,PDXDC1:NM_001285448:exon22:c.A1932G:p.L644L,PDXDC1:NM_001285447:exon23:c.A2160G:p.L720L,PDXDC1:NM_015027:exon23:c.A2205G:p.L735L
F8	ACSM2B	16	20548550	G	A	UTR3	.	.
F8	ZP2	16	21214609	G	A	intronic	.	.
F8	PDZD9	16	22007876	C	T	intronic	.	.
F8	LOC554206	16	25043569	A	G	ncRNA_exonic	.	.
F8	SNX29P2	16	29337658	T	G	ncRNA_intronic	.	.
F8	KAT8	16	31138337	C	G	intronic	.	.
F8	.	16	46660730	G	A	intergenic	.	.
F8	BRD7	16	50355996	G	A	intronic	.	.
F8	CYLD	16	50820779	T	G	exonic	missense SNV	CYLD:NM_001042355:exon12:c.T1954G:p.C652G,CYLD:NM_001042412:exon12:c.T1954G:p.C652G,CYLD:NM_015247:exon14:c.T1963G:p.C655G
F8	CDH11	16	65005800	T	G	intronic	.	.
F8	HSF4	16	67199463	C	T	exonic	synonymous SNV	HSF4:NM_001040667:exon4:c.C162T:p.F54F,HSF4:NM_001538:exon4:c.C162T:p.F54F
F8	WWP2	16	69963403	G	A	exonic	synonymous SNV	WWP2:NM_001270453:exon9:c.G939A:p.T313T,WWP2:NM_001270454:exon12:c.G1287A:p.T429T,WWP2:NM_007014:exon13:c.G1287A:p.T429T
F8	HYDIN	16	71149659	C	T	exonic	missense SNV	HYDIN:NM_001198542:exon10:c.G1348A:p.V450M,HYDIN:NM_001198543:exon10:c.G1318A:p.V440M,HYDIN:NM_001270974:exon10:c.G1267A:p.V423M,HYDIN:NM_017558:exon10:c.G1267A:p.V423M
F8	PHLPP2	16	71712786	A	G	exonic	synonymous SNV	PHLPP2:NM_001289003:exon8:c.T1140C:p.F380F,PHLPP2:NM_015020:exon8:c.T1140C:p.F380F
F8	PKD1L3	16	72003952	G	C	exonic	unknown	UNKNOWN
F8	GLG1	16	74511263	T	A	intronic	.	.
F8	.	16	75794738	T	C	intergenic	.	.
F8	PKD1L2	16	81157385	G	T	exonic	unknown	UNKNOWN
F8	PKD1L2	16	81190413	T	C	intronic	.	.
F8	BCO1	16	81314578	T	C	intronic	.	.
F8	DNAAF1	16	84209634	C	G	exonic	synonymous SNV	DNAAF1:NM_178452:exon11:c.C1794G:p.L598L
F8	DNAAF1,TAF1C	16	84211483	C	T	UTR3	.	.
F8	KCNG4	16	84270381	G	A	exonic	synonymous SNV	KCNG4:NM_172347:exon2:c.C711T:p.S237S
F8	ZDHHC7	16	85011622	G	A	intronic	.	.
F8	ZNF469	16	88504850	G	C	exonic	missense SNV	ZNF469:NM_001127464:exon2:c.G10888C:p.E3630Q
F8	CYBA	16	88717074	G	A	intronic	.	.
F8	CTU2	16	88778452	G	A	intronic	.	.
F8	GALNS	16	88884466	C	T	exonic	synonymous SNV	GALNS:NM_000512:exon13:c.G1431A:p.E477E
F8	SPATA33	16	89724268	C	T	UTR5	.	.
F8	NXN	17	706862	G	C	intronic	.	.
F8	SLC43A2	17	1494567	G	A	exonic	synonymous SNV	SLC43A2:NM_001284499:exon4:c.C516T:p.A172A,SLC43A2:NM_001284498:exon8:c.C927T:p.A309A,SLC43A2:NM_152346:exon8:c.C927T:p.A309A
F8	ITGAE	17	3654980	A	G	exonic	synonymous SNV	ITGAE:NM_002208:exon15:c.T1857C:p.N619N
F8	C17orf107	17	4803711	G	A	exonic	stopgain	C17orf107:NM_001145536:exon3:c.G456A:p.W152X
F8	ZNF232	17	5015129	C	A	UTR5	.	.
F8	USP6	17	5066305	A	T	intronic	.	.
F8	TP53	17	7577551	C	T	exonic	missense SNV	TP53:NM_001126115:exon3:c.G334A:p.G112S,TP53:NM_001126116:exon3:c.G334A:p.G112S,TP53:NM_001126117:exon3:c.G334A:p.G112S,TP53:NM_001276697:exon3:c.G253A:p.G85S,TP53:NM_001276698:exon3:c.G253A:p.G85S,TP53:NM_001276699:exon3:c.G253A:p.G85S,TP53:NM_001126118:exon6:c.G613A:p.G205S,TP53:NM_000546:exon7:c.G730A:p.G244S,TP53:NM_001126112:exon7:c.G730A:p.G244S,TP53:NM_001126113:exon7:c.G730A:p.G244S,TP53:…
F8	GUCY2D	17	7906374	C	G	exonic	synonymous SNV	GUCY2D:NM_000180:exon2:c.C9G:p.A3A
F8	HES7	17	8025712	A	G	exonic	synonymous SNV	HES7:NM_001165967:exon3:c.T175C:p.L59L,HES7:NM_032580:exon3:c.T175C:p.L59L
F8	ODF4	17	8243366	C	G	UTR5	.	.
F8	PIK3R6	17	8736223	G	A	exonic	unknown	UNKNOWN
F8	GLP2R	17	9760828	G	A	exonic	missense SNV	GLP2R:NM_004246:exon6:c.G700A:p.V234I
F8	GLP2R	17	9764531	A	G	intronic	.	.
F8	TEKT3	17	15231266	A	G	intronic	.	.
F8	TBC1D26	17	15644506	C	T	exonic	missense SNV	TBC1D26:NM_178571:exon10:c.C617T:p.A206V
F8	TBC1D26	17	15645289	G	A	exonic	missense SNV	TBC1D26:NM_178571:exon11:c.G700A:p.G234S
F8	MEIS3P1	17	15690888	C	G	ncRNA_exonic	.	.
F8	.	17	16893462	T	C	intergenic	.	.
F8	LLGL1	17	18144077	G	A	exonic	missense SNV	LLGL1:NM_004140:exon17:c.G2392A:p.G798R
F8	TRIM16L	17	18630995	G	A	exonic	missense SNV	TRIM16L:NM_001037330:exon2:c.G125A:p.R42K
F8	RNF112	17	19319374	T	C	exonic	synonymous SNV	RNF112:NM_007148:exon14:c.T1782C:p.A594A
F8	TBC1D3P5	17	25753033	T	C	ncRNA_exonic	.	.
F8	KIAA0100	17	26947046	A	C	intronic	.	.
F8	SUPT6H	17	27014396	C	T	exonic	synonymous SNV	SUPT6H:NM_003170:exon23:c.C2913T:p.V971V
F8	NEK8	17	27065211	T	C	exonic	synonymous SNV	NEK8:NM_178170:exon8:c.T1170C:p.G390G
F8	TP53I13	17	27899794	C	T	intronic	.	.
F8	SSH2	17	27994071	A	G	intronic	.	.
F8	C17orf75	17	30669156	C	T	exonic	missense SNV	C17orf75:NM_022344:exon1:c.G3A:p.M1I
F8	ASIC2	17	31344549	T	C	intronic	.	.
F8	CCT6B	17	33286664	A	G	exonic	missense SNV	CCT6B:NM_001193529:exon2:c.T143C:p.V48A,CCT6B:NM_001193530:exon2:c.T143C:p.V48A,CCT6B:NM_006584:exon2:c.T143C:p.V48A
F8	TAF15	17	34171590	A	G	exonic	synonymous SNV	TAF15:NM_003487:exon15:c.A1278G:p.G426G,TAF15:NM_139215:exon15:c.A1287G:p.G429G
[truncated: 12,014 more rows]

## Sheet: Table S8
Table S8. Copy number data
Sample ID	Chromosome	Start position	End position	Num.mark	Log2 Ratio
F4	1	2113716	2114173	1	-0.33707
F4	1	19180680	19181459	1	0.260687
F4	1	21276437	21326306	12	-0.5888
F4	1	22056178	22141321	13	-0.3669
F4	1	23418326	23419340	1	0.250781
F4	1	27277824	27278843	1	0.270555
F4	1	33160757	33161686	1	0.313509
F4	1	35250520	35251139	1	0.256763
F4	1	45820935	45879593	5	-0.751
F4	1	52896658	52897155	1	-0.372785
F4	1	55223404	55224096	1	0.233658
F4	1	75037035	75038390	1	0.284861
F4	1	87025619	87026057	1	-0.528067
F4	1	101704562	101705577	1	0.366429
F4	1	109241732	109242617	1	-0.421064
F4	1	111494909	111495432	1	-0.387611
F4	1	114226017	114226618	1	-0.321488
F4	1	115399799	115603206	35	-0.4384
F4	1	120436970	120437815	1	0.272945
F4	1	146747768	146765438	9	-0.4978
F4	1	147095609	147096769	1	0.247324
F4	1	151258734	151260114	1	0.269599
F4	1	151262333	151263007	1	0.262068
F4	1	151810432	151811496	1	-0.416132
F4	1	152328874	152330158	1	0.358904
F4	1	152883328	152884080	1	-0.381419
F4	1	158724866	158725641	1	0.27694
F4	1	159175213	159176156	1	0.313387
F4	1	170521128	170521589	1	-0.362792
F4	1	186277817	186278278	1	-0.336333
F4	1	196716242	196716481	1	-0.341076
F4	1	202096820	202097639	1	0.283459
F4	1	202287203	202288340	1	0.304313
F4	1	214830343	214830763	1	-0.373007
F4	1	225533633	225534311	1	-0.31933
F4	1	229771819	229772834	1	0.244669
F4	1	232650133	232651065	1	0.282117
F4	1	234564945	234565365	1	-0.562467
F4	1	240255088	240255850	1	-0.358397
F4	1	246707854	246720921	5	-0.6541
F4	2	1926380	1927004	1	0.465103
F4	2	10187931	10188701	1	0.447016
F4	2	11053036	11053884	1	0.33594
F4	2	17698447	17699656	1	0.332459
F4	2	21249679	21260162	10	0.3824
F4	2	23918462	23985221	13	0.3751
F4	2	24929413	24930610	1	0.314889
F4	2	25141221	25141916	1	0.23284
F4	2	25965592	25966691	1	0.351017
F4	2	26410118	26411165	1	0.381586
F4	2	27589682	27590476	1	0.338515
F4	2	32340755	32370102	10	-0.5222
F4	2	37454707	37455982	1	0.296882
F4	2	44428318	44429176	1	0.273911
F4	2	54482715	54483320	1	0.42966
F4	2	74274408	74275519	1	0.263439
F4	2	74327491	74328432	1	0.387761
F4	2	74688528	74689967	1	0.283326
F4	2	74701697	74702593	1	0.374183
F4	2	74760966	74761835	1	0.277947
F4	2	96521008	96619776	17	-0.3929
F4	2	96993299	96994097	1	0.398641
F4	2	99976856	100006387	13	-0.4622
F4	2	100209777	100210809	1	0.299064
F4	2	105858330	105859019	1	0.313296
F4	2	113940349	113941109	1	0.258812
F4	2	120979719	120980574	1	0.29558
F4	2	128408237	128409310	1	0.307743
F4	2	131486775	131487708	1	0.373053
F4	2	132120517	132121315	1	0.247284
F4	2	133174556	133175436	1	0.286604
F4	2	149240635	149241686	1	0.392989
F4	2	152296550	152318911	14	-0.5075
F4	2	170062538	170063748	1	0.347925
F4	2	178936199	178937156	1	0.248124
F4	2	179410066	179411284	1	0.342298
F4	2	179422323	179423000	1	0.297622
F4	2	179590017	179590765	1	0.325177
F4	2	179611012	179611772	1	0.252819
F4	2	179634832	179635538	1	0.325234
F4	2	179640075	179641008	1	0.294455
F4	2	179736807	179783656	9	0.2939
F4	2	185801539	185802215	1	-0.372804
F4	2	204137386	204207019	11	-0.488
F4	2	208631655	208632390	1	0.326973
F4	2	219508060	219509766	1	0.328036
F4	2	219563303	219564137	1	0.458781
F4	2	219602442	219603938	1	0.369636
F4	2	220088292	220089256	1	0.44715
F4	2	220379099	220380038	1	0.28855
F4	2	228883320	228884164	1	0.410488
F4	2	231774753	231775704	1	0.320343
F4	2	235950948	235951898	1	0.282557
F4	2	237489168	237490182	1	0.398209
F4	2	242065899	242066828	1	0.317213
F4	2	242572352	242573545	1	0.288486
F4	2	242813864	242815258	1	0.316251
F4	3	9990800	9991871	1	0.308819
F4	3	11300736	11301707	1	0.43912
F4	3	12857824	12859426	1	0.331478
F4	3	13611754	13612551	1	0.291118
F4	3	15115325	15116351	1	0.378229
F4	3	32931871	32932658	1	0.278668
F4	3	33134341	33135706	1	0.38527
F4	3	36779345	36780136	1	0.368743
F4	3	36872825	36873669	1	0.33905
F4	3	36896648	36899588	6	0.4281
F4	3	38924706	38950719	12	0.2742
F4	3	39230041	39231008	1	0.429763
F4	3	39374057	39374920	1	0.28294
F4	3	41266416	41267363	1	0.313943
F4	3	42915810	42917372	1	0.329818
F4	3	44488769	44490038	1	0.328354
F4	3	46007899	46008830	1	0.333048
F4	3	46008834	46010229	1	0.402104
F4	3	47030133	47031088	1	0.316509
F4	3	47036504	47037598	1	0.331653
F4	3	47045317	47046101	1	0.271126
F4	3	47161794	47162978	1	0.380401
F4	3	47453532	47454753	1	0.316596
F4	3	47752124	47814480	9	-0.3308
F4	3	47932465	47933930	1	0.365972
F4	3	47952497	47953948	1	0.293837
F4	3	48507929	48508694	1	0.349455
F4	3	48629120	48630413	1	0.335868
F4	3	48696794	48698493	1	0.359416
F4	3	49049685	49051383	1	0.317185
F4	3	49136822	49138215	1	0.331185
F4	3	49152220	49153489	1	0.388696
F4	3	49153750	49154680	1	0.444864
F4	3	49158700	49159840	1	0.331817
F4	3	49160103	49162939	1	0.389327
F4	3	49200239	49201648	1	0.321297
F4	3	49690581	49692280	1	0.342938
F4	3	49692876	49693384	1	0.369441
F4	3	49693390	49694354	1	0.319611
F4	3	49694408	49695170	1	0.334502
F4	3	49698045	49699824	1	0.314925
F4	3	49700560	49701348	1	0.313179
F4	3	49719776	49720571	1	0.313726
F4	3	49758172	49758918	1	0.412375
F4	3	50356934	50357900	1	0.303754
F4	3	51749047	51750224	1	0.314707
F4	3	52326267	52327480	1	0.290422
F4	3	52437257	52437935	1	0.406356
F4	3	52521537	52522384	1	0.303326
F4	3	52553990	52555074	1	0.261349
F4	3	52561572	52562706	1	0.275941
F4	3	57542676	57543459	1	0.309257
F4	3	63981154	63982120	1	0.345736
F4	3	78696669	78696835	1	-0.39663
F4	3	89258965	89259712	1	0.252312
F4	3	101050803	101080735	9	-0.5276
F4	3	112357077	112358821	1	0.303586
F4	3	118865588	118866432	1	0.32391
F4	3	121206742	121207845	1	0.27723
F4	3	121412677	121414118	1	0.316428
F4	3	124731331	124732386	1	0.312769
F4	3	126707847	126708610	1	0.286291
F4	3	129324204	129324566	1	-0.320767
F4	3	133098631	133100009	1	0.343544
F4	3	140401286	140401973	1	0.568282
F4	3	142277432	142277625	1	-0.75386
F4	3	164906472	164907998	1	0.293011
F4	3	169485211	169486158	1	0.360078
F4	3	169540007	169540596	1	0.348004
F4	3	183906777	183907727	1	0.232024
F4	3	186953786	186954407	1	0.274285
F4	3	196386607	196387714	1	0.299725
F4	3	196387718	196388596	1	0.393337
F4	4	53239	984169	201	-0.1621
F4	4	984952	985752	1	0.280908
F4	4	985844	13601959	1106	-0.1621
F4	4	13601962	13603486	1	0.314647
F4	4	13603492	37445216	692	-0.1621
F4	4	37445221	37446831	1	0.339493
F4	4	140640789	140641498	1	0.26571
F4	4	140646784	151502619	512	-0.1621
F4	4	151504178	151505122	1	0.274682
F4	4	151505126	155749228	328	-0.1621
F4	4	156135137	156136274	1	0.299081
F4	5	26903580	26903926	1	-0.364708
F4	5	37309255	37333711	12	-0.7048
F4	5	63256467	63257586	1	0.325743
F4	5	79616536	79617320	1	-0.563078
F4	5	93855922	93856602	1	-0.35254
F4	5	135692279	135693093	1	0.301222
F4	5	140579399	140579906	1	-0.413564
F4	5	154134896	154135779	1	-0.47841
F4	5	169532961	169533444	1	-0.310802
F4	5	179200922	179201915	1	0.253702
F4	6	7229206	7230090	1	0.414041
F4	6	11105015	11105372	1	-0.302082
F4	6	12163473	12164612	1	0.370998
F4	6	13641421	13653009	4	-0.7219
F4	6	27292644	27293625	1	0.236286
F4	6	29274472	29275455	1	0.428948
F4	6	29407737	29408734	1	0.365294
F4	6	30309437	30309976	1	0.309508
F4	6	30514925	30523508	8	0.5067
F4	6	31748229	31748919	1	0.289177
F4	6	31974263	32008913	68	0.5125
F4	6	32063417	32065274	1	0.364156
F4	6	32134231	32135024	1	0.439481
F4	6	33172660	33173738	1	0.463196
F4	6	33260779	33261858	1	0.388523
F4	6	33287918	33288800	1	0.308988
F4	6	42235924	42237386	1	0.334028
F4	6	42712707	42713763	1	0.267189
F4	6	42985835	42987078	1	0.289504
F4	6	43322423	43323942	1	0.284902
F4	6	43589038	43589908	1	0.494275
F4	6	46521406	46604305	7	-0.5972
F4	6	47648926	47650054	1	0.297712
F4	6	51889335	51891020	1	0.342116
F4	6	52130865	52141319	8	0.4159
F4	6	54001621	54002893	1	0.358331
F4	6	55739271	55739690	1	-0.337133
F4	6	56557193	56557987	1	0.398364
F4	6	76023116	76024910	1	0.391903
F4	6	87725001	87725876	1	0.279215
F4	6	109802228	109803287	1	0.366362
F4	6	116441821	116443121	1	0.304063
F4	6	119136014	119137487	1	0.275438
F4	6	127767817	127768916	1	0.290189
F4	6	128134006	128135060	1	0.26979
F4	6	132873788	132874323	1	0.275248
F4	6	134349512	134350944	1	0.3343
F4	6	138583788	138584797	1	0.286022
F4	6	138655081	138656307	1	0.269256
F4	6	143092457	143094492	1	0.343388
F4	6	146719842	146720800	1	0.264694
F4	6	149699604	149700728	1	0.348414
F4	6	151152364	151153295	1	0.24123
F4	6	159457003	159458017	1	0.253591
F4	7	1097098	1098139	1	0.344527
F4	7	1131484	1132877	1	0.321033
F4	7	1784629	1785475	1	0.32376
F4	7	6189203	6190149	1	0.240533
F4	7	23000772	23017042	5	-0.5854
F4	7	32660009	32860388	8	-0.5205
F4	7	36193969	36194847	1	0.238951
F4	7	38467460	38468899	1	0.406164
F4	7	40133692	40134614	1	0.288821
F4	7	41729396	41730195	1	0.433417
F4	7	42949226	42950700	1	0.309465
F4	7	43916261	43918844	1	0.35677
F4	7	44579180	44579961	1	0.292564
F4	7	45121657	45122978	1	0.332998
F4	7	57528443	57528839	1	-0.38146
F4	7	64863860	64864824	4	-0.6076
F4	7	82581197	82582558	1	0.267974
F4	7	86415547	86493756	8	0.4039
F4	7	87466014	87485716	9	-0.6567
F4	7	88965148	88966368	1	0.307352
F4	7	90042024	90042745	1	0.363957
F4	7	99818332	100000235	27	0.3303
F4	7	100150926	100170020	14	0.3705
F4	7	100349294	100350411	5	-0.4563
F4	7	100490771	100491904	1	0.256245
F4	7	100549499	100550382	1	0.48036
F4	7	100551695	100553092	1	0.41826
F4	7	100678227	100678618	1	0.325032
F4	7	100680571	100680886	1	0.38209
F4	7	100685892	100687115	1	0.415047
F4	7	102392136	102417809	6	-0.4658
F4	7	102815866	102898956	11	-0.5747
F4	7	104752249	104753810	1	0.319455
F4	7	106508559	106509658	1	0.321081
F4	7	107398585	107399647	1	0.316174
F4	7	110762753	110763636	1	0.259664
F4	7	110763638	110764401	1	0.275856
F4	7	117431334	117432522	1	0.386167
F4	7	122337837	122338958	1	0.30046
F4	7	127224193	127225255	1	0.371982
F4	7	127668774	127670217	1	0.312335
F4	7	138967727	138969302	1	0.321254
F4	7	139415714	139416567	1	0.360781
F4	7	143174999	143175933	1	0.281648
F4	7	143955760	143956452	1	0.4055
F4	7	148768028	148769133	1	0.312829
F4	7	148875728	148876906	1	0.478586
F4	7	150033941	150034735	1	0.25358
F4	7	150324679	150325905	1	0.316324
F4	7	150389363	150390326	1	0.290904
F4	7	150553919	150555141	1	0.270816
F4	7	155595564	155596446	1	-0.311464
F4	7	156755208	156756027	1	0.238958
F4	8	10466100	10467647	1	0.328701
F4	8	10467819	10469092	1	0.301949
F4	8	12878530	12879307	1	0.26434
F4	8	13356729	13357584	1	0.271291
F4	8	18729120	18730272	1	0.383899
F4	8	22864245	22865212	1	0.397259
F4	8	24812959	24813891	1	0.316624
F4	8	29989436	29990370	1	0.321405
F4	8	30705915	30706851	1	0.359882
F4	8	37728828	37729849	1	0.262819
F4	8	37976677	37993379	8	-0.3343
F4	8	41790735	41792385	1	0.312195
F4	8	41805189	41812979	3	-0.3971
F4	8	42586849	42587611	1	0.382509
F4	8	42610968	42612170	1	0.374334
F4	8	53852503	53852935	1	0.250715
F4	8	56435931	56436800	1	0.420604
F4	8	57025642	57026523	1	0.438051
F4	8	57078926	57080063	1	0.339698
F4	8	61654487	61655593	1	0.418782
F4	8	61777698	61778491	1	0.266352
F4	8	64098734	64099584	1	0.250401
F4	8	67546729	67547578	1	0.286123
F4	8	67577121	67578730	1	0.385027
F4	8	88885036	88885900	1	0.35141
F4	8	99440505	99441095	1	0.271301
F4	8	110099695	110100475	1	0.293721
F4	8	110587104	110588241	1	0.351825
F4	8	123963719	123965028	1	0.285233
F4	8	131896812	132052543	11	0.3625
F4	8	135612603	135612965	1	-0.448922
F4	8	135613710	135615227	1	0.290849
F4	8	143745966	143747237	1	0.340762
F4	8	144940475	144941151	1	0.391875
F4	8	144943449	144945060	1	0.32019
F4	8	144994776	144995365	1	0.328169
F4	8	145058105	145059158	1	0.337665
F4	8	145095117	145096046	1	0.29852
F4	8	145540923	145541855	1	0.366877
F4	8	145729673	145730799	1	0.284236
F4	8	145735766	145736583	1	0.296414
F4	8	145741174	145742213	1	0.317195
F4	8	145745612	145746874	1	0.324817
F4	9	711923	713468	1	0.301767
F4	9	34241390	34242175	1	0.263744
F4	9	34255770	34256874	1	0.360122
F4	9	34257219	34257992	1	0.356679
F4	9	35044957	35045917	1	0.285374
F4	9	35398839	35399459	1	0.342771
F4	9	35546490	35548602	1	0.426209
F4	9	35792405	35793031	1	0.33894
F4	9	36170303	36171271	1	0.264956
F4	9	74354991	74361269	4	0.3722
F4	9	77376923	77378063	1	0.281018
F4	9	91616173	91617313	1	0.330908
F4	9	95077048	95078152	1	0.294748
F4	9	103108957	103109690	1	0.347313
F4	9	109689890	109692049	1	0.38888
F4	9	113168481	113169751	1	0.438229
F4	9	116811008	116812111	1	0.289194
F4	9	117138594	117139907	1	0.301708
F4	9	117848097	117848976	1	0.438949
F4	9	125423875	125424981	1	0.356168
F4	9	125437369	125438327	1	0.307978
F4	9	125486237	125486846	1	0.297653
F4	9	125562562	125563184	1	0.490615
F4	9	126132997	126133869	1	0.322577
F4	9	127572092	127572697	1	0.343124
F4	9	131475291	131475956	1	0.247028
F4	9	131597564	131598387	1	0.299413
F4	9	131669429	131670372	1	0.43868
F4	9	134073038	134074137	1	0.523216
F4	9	135554067	135554911	1	0.323372
F4	9	138714473	138715091	1	0.278032
F4	9	139399712	139400331	1	0.292468
F4	9	140508416	140509610	1	0.345548
F4	10	15828558	15889948	14	-0.6137
F4	10	44052202	44053471	1	0.270475
F4	10	74167699	74288581	11	-0.4058
F4	10	89264655	89265281	1	0.238502
F4	10	90574824	90575297	1	-0.307477
F4	10	90672859	90673232	1	-0.395629
F4	10	90768562	90768760	1	-0.512424
F4	10	134598639	134599485	1	-0.456798
F4	11	292883	293930	1	0.346543
F4	11	607018	607988	1	0.269928
F4	11	1262769	1263783	1	0.317369
F4	11	2976858	2981201	6	-0.4948
F4	11	3680777	3681551	1	0.254467
F4	11	3848791	3849395	1	0.287018
F4	11	4470792	4567374	12	0.2936
F4	11	4660968	4661851	1	0.333836
F4	11	4730883	4731727	1	0.297893
F4	11	4824583	4825812	1	0.25198
F4	11	5372772	5373751	1	0.293053
F4	11	5423828	5424618	1	0.28101
F4	11	5443373	5444370	1	0.428803
F4	11	5474808	5475567	1	0.319882
F4	11	5758004	5758685	1	0.232996
F4	11	5922076	5922944	1	0.282599
F4	11	6220395	6221397	1	0.388411
F4	11	6567652	6568753	1	0.334088
F4	11	6644216	6645696	1	0.337558
F4	11	6654818	6655532	1	0.310267
F4	11	6661356	6662811	1	0.351695
F4	11	7750010	7750903	1	0.307092
F4	11	17631173	17632446	1	0.35613
F4	11	18636130	18637320	1	0.421985
F4	11	33564658	33565848	1	0.346895
F4	11	35640384	35641527	1	0.251304
F4	11	46406963	46407807	1	0.315707
F4	11	46725826	46727380	1	0.307207
F4	11	47594494	47595376	1	0.240472
F4	11	48285557	48349338	9	0.3659
F4	11	55540915	55541622	1	0.258224
F4	11	56949341	56950141	1	0.251352
F4	11	57003337	57004033	1	0.403142
F4	11	57076315	57078049	1	0.44264
F4	11	57079974	57081087	1	0.266817
F4	11	57099647	57100695	1	0.35731
F4	11	57466059	57466944	1	0.297719
F4	11	57512719	57513690	1	0.275806
F4	11	57957944	57958814	1	0.461848
F4	11	59132229	59132925	1	0.345285
F4	11	62444937	62446335	1	0.373048
F4	11	64564083	64565097	1	0.319543
F4	11	64883969	64885083	1	0.302032
F4	11	65402424	65403217	1	0.289281
F4	11	65416597	65417680	1	0.292766
F4	11	65487527	65488241	1	0.327204
F4	11	65810340	65811232	1	0.266427
F4	11	66191063	66191932	1	0.371312
F4	11	66358297	66359313	1	0.268628
F4	11	66359317	66360334	1	0.287782
F4	11	66391648	66393036	1	0.304263
F4	11	67190803	67192014	1	0.408365
F4	11	67925217	67926062	1	0.270943
F4	11	71724203	71727271	1	0.406066
F4	11	72695135	72853055	9	-0.38
F4	11	72945204	72946347	1	0.352855
F4	11	73007599	73008582	1	0.408275
F4	11	74716380	74717539	1	0.26897
F4	11	76506729	76507695	1	0.414968
F4	11	77301089	77301719	1	0.338324
F4	11	78380472	78381573	1	0.321576
F4	11	88300245	88301111	1	0.292559
F4	11	92531293	92532225	1	0.27131
F4	11	92714667	92715427	1	0.275798
F4	11	94731355	94732080	1	0.318576
F4	11	94759530	94760245	1	0.301006
F4	11	94861845	94862776	1	0.281844
F4	11	95712065	95713120	1	0.287734
F4	11	101826526	101827626	1	0.476308
F4	11	108380261	108381802	1	0.307405
F4	11	110450854	110451614	1	0.310412
F4	11	111746114	111746813	1	0.376897
F4	11	113269712	113270842	1	0.322444
F4	11	113933983	113935273	1	0.263501
F4	11	116661135	116662065	1	0.372682
F4	11	118375577	118377385	1	0.393376
F4	11	118764251	118765314	1	0.402322
F4	11	118772025	118773839	1	0.323205
F4	11	119045122	119046022	1	0.387316
F4	11	119182560	119183667	1	0.353889
F4	11	119205811	119206693	1	0.286629
F4	11	120998389	120999047	1	0.28053
F4	11	123810261	123811254	1	0.319288
F4	11	123847423	123848487	1	0.327454
F4	11	128843974	128844930	1	0.315566
F4	11	129739433	129740108	1	0.280765
F4	12	1702166	1703223	1	0.365943
F4	12	7308715	7309540	1	0.412978
F4	12	10579397	10600248	16	-0.5388
F4	12	13061133	13062182	1	0.335703
F4	12	13715923	13716597	1	0.291256
F4	12	13716602	13717654	1	0.296366
F4	12	21918642	21919529	1	0.258825
F4	12	41966292	41967391	1	0.346022
F4	12	46243821	46245523	1	0.338911
F4	12	47629051	47630189	1	0.337805
F4	12	48468102	48468576	1	-0.368578
F4	12	49176372	49177285	1	0.369458
F4	12	50834280	50855074	8	-0.446
F4	12	51375442	51388455	8	0.4384
F4	12	52284145	52285104	1	0.277024
F4	12	53646642	53648044	1	0.417309
F4	12	53776313	53777435	1	0.395729
F4	12	55523509	55524268	1	0.262973
F4	12	55614853	55615797	1	0.474021
F4	12	56030602	56031597	1	0.302888
F4	12	57396575	57397541	1	0.324721
F4	12	57397544	57398306	1	0.303284
F4	12	57919107	57920138	1	0.234522
F4	12	66610940	66611141	1	-0.595297
F4	12	85449954	85450970	1	-0.5532
F4	12	101731812	101732077	1	-0.441761
F4	12	108145209	108145970	1	0.251455
F4	12	110565211	110719771	18	-0.4117
F4	12	122690930	122691986	1	0.363124
F4	12	133780229	133780668	1	-0.412445
F4	14	20923858	20924297	1	-0.443389
F4	14	21681215	21769174	10	-0.3627
F4	14	36003459	36004241	1	-0.358291
F4	14	39648273	39648625	1	-0.35993
F4	14	60928013	60938424	7	-0.8367
F4	14	68040906	68053173	16	0.2597
F4	14	74551584	74711989	10	-0.4224
F4	14	95573859	95574432	1	-0.305199
F4	14	96757122	96761943	5	-0.6283
F4	14	101433305	101459679	27	-0.4736
F4	14	102690895	102691189	1	-0.40035
F4	14	102805081	102805529	1	-0.349878
F4	14	103005894	103336745	15	-0.4182
F4	15	20876434	20876566	1	-0.452092
F4	15	24920993	24924528	6	0.6817
F4	15	25958840	25959441	1	0.331201
F4	15	40659226	40660253	1	0.303732
F4	15	43748042	43749092	1	0.387738
F4	15	65425825	65472545	15	-0.4214
F4	15	65489385	65489975	1	0.360501
F4	15	65490575	65491460	1	0.26472
F4	15	65917365	65918322	1	0.280663
F4	15	68119104	68119442	1	-0.444908
F4	15	72195280	72313435	18	-0.4048
F4	15	85325913	85327183	1	0.232756
F4	15	92981541	92981798	1	-0.432632
F4	15	102346305	102462870	7	0.2488
F4	16	396150	397037	1	0.374156
F4	16	597283	598322	1	0.248892
F4	16	699627	700798	1	0.391389
F4	16	716005	717024	1	0.293968
F4	16	731844	732433	1	0.247975
F4	16	739119	739681	1	0.302835
F4	16	774112	775478	1	0.404592
F4	16	1825031	1826290	1	0.340995
F4	16	1990807	1991454	1	0.247653
F4	16	2024073	2026294	1	0.326583
F4	16	2026784	2027763	1	0.262997
F4	16	2139751	2140701	1	0.275715
F4	16	2521724	2523109	1	0.299466
F4	16	2546355	2547121	1	0.296331
F4	16	2816295	2817397	1	0.419151
F4	16	2817401	2818286	1	0.39304
F4	16	3139134	3140501	1	0.288577
F4	16	3534649	3535740	1	0.366958
F4	16	3612826	3614305	1	0.307032
F4	16	4015948	4016453	1	0.334661
F4	16	4924171	4925035	1	0.350532
F4	16	4933421	4936079	1	0.384576
F4	16	9857761	9858775	1	0.316341
F4	16	14678176	14702213	8	-0.5685
F4	16	19126163	19127471	1	0.303411
F4	16	20974616	20976744	1	0.378537
F4	16	22358293	22359155	1	0.536423
F4	16	25251093	25252035	1	0.300083
F4	16	25258012	25258717	1	0.428581
F4	16	27459774	27460569	1	0.346199
F4	16	29675586	29676274	1	0.299298
F4	16	30017494	30018463	1	0.344101
F4	16	30099762	30100477	1	0.434982
F4	16	30198812	30199846	1	0.326266
F4	16	30409310	30410156	1	0.383935
F4	16	30594020	30594822	1	0.318694
F4	16	30734968	30736323	1	0.59203
F4	16	30749204	30750561	1	0.517582
F4	16	30767482	30768478	1	0.408416
F4	16	30793031	30793964	1	0.428656
F4	16	30794480	30794998	1	0.330558
F4	16	30964511	30965194	1	0.443537
F4	16	31075139	31075935	1	0.369445
F4	16	31087613	31088411	1	0.396769
F4	16	31089692	31092151	1	0.345626
F4	16	31092156	31092916	1	0.282393
F4	16	31143340	31144297	1	0.457686
F4	16	31473171	31474245	1	0.356868
F4	16	31477125	31478217	1	0.498041
F4	16	33965500	33965677	1	-0.55501
F4	16	50745038	50746238	1	0.314356
F4	16	53357896	53358787	1	0.226319
F4	16	56458982	56485558	10	-0.3285
F4	16	57059277	57060570	1	0.348342
F4	16	58030468	58031567	1	0.332954
F4	16	66918153	66919798	1	0.307752
F4	16	67220456	67221760	1	0.380828
F4	16	67517279	67571593	5	-0.3275
F4	16	67575355	67577425	1	0.360397
F4	16	67579197	67580372	1	0.3072
F4	16	67693053	67694383	1	0.333302
F4	16	67695736	67696563	1	0.280085
F4	16	67709045	67709719	1	0.38572
F4	16	67914493	67916104	1	0.325091
F4	16	67916107	67917149	1	0.28044
F4	16	67942652	67943330	1	0.253921
F4	16	67963778	67965096	1	0.28132
F4	16	68055425	68057081	1	0.393613
F4	16	68224648	68225696	1	0.57255
F4	16	68265074	68265922	1	0.298431
F4	16	69725665	69726851	1	0.312529
F4	16	69726855	69727459	1	0.287622
F4	16	69727612	69728144	1	0.359762
F4	16	71674328	71674991	1	0.269307
F4	16	71884446	71885290	1	0.308055
F4	16	72827138	72829116	1	0.340595
F4	16	75268799	75269929	1	0.329318
F4	16	77228140	77229109	1	0.344749
F4	16	83998653	83999615	1	0.330855
F4	16	84228518	84229983	1	0.296967
F4	16	84690543	84691591	1	0.452874
F4	16	87728824	87729691	1	0.23699
F4	16	88782298	88783312	1	0.273282
F4	16	89703586	89704647	1	0.26818
F4	16	89985644	89986353	1	0.310505
F4	17	1581786	1582641	1	0.335248
F4	17	2202190	2203331	1	0.319777
F4	17	4835898	4837101	1	0.275561
F4	17	4936822	4937753	1	0.296744
F4	17	6683236	6684166	1	0.392369
F4	17	6941425	6942221	1	0.459204
F4	17	7126904	7128377	1	0.281903
F4	17	7132508	7133697	1	0.267459
F4	17	7186500	7188010	1	0.291995
F4	17	7318867	7319377	1	0.408627
F4	17	7483032	7484416	1	0.373808
F4	17	7754333	7755110	1	0.288987
F4	17	8052506	8053984	1	0.35068
F4	17	12655682	12656628	1	0.384313
F4	17	19283720	19285199	1	0.314627
F4	17	27085501	27086515	1	0.274281
F4	17	27794116	27816829	8	-0.6105
F4	17	27898518	27899943	1	0.361832
F4	17	27958668	27959953	1	0.335946
F4	17	28295800	28296420	1	-0.345403
F4	17	29645466	29646062	1	0.235149
F4	17	33875253	33876100	1	0.29835
F4	17	36761844	36862002	5	-0.6247
F4	17	37074832	37075348	1	0.281187
F4	17	40714362	40715365	1	0.340022
F4	17	40996993	40998322	1	0.269758
F4	17	41245904	41246664	1	0.291672
F4	17	42225431	42226369	1	0.312766
F4	17	42457427	42458486	1	0.369165
F4	17	42825664	42826621	1	0.328326
F4	17	42981248	42982490	1	0.273386
F4	17	43923170	43924187	1	0.354694
F4	17	45214413	45214574	1	-0.417686
F4	17	48917073	48918382	1	0.27834
F4	17	56572655	56573708	1	0.358755
F4	17	61497305	61499208	1	0.359668
F4	17	61902013	61903073	1	0.379463
F4	17	62290186	62291579	1	0.440164
F4	17	63553908	63554671	1	0.320301
F4	17	72368030	72368706	1	0.319232
F4	17	72926555	72927260	1	0.354107
F4	17	73096103	73096895	1	0.380605
F4	17	73564590	73565462	1	0.3353
F4	17	73910897	73921633	11	0.4738
F4	17	74003887	74005244	1	0.290938
F4	17	74005247	74006627	1	0.451054
F4	17	74289069	74290101	1	0.434268
F4	17	74387003	74388224	1	0.280748
F4	17	76887380	76888486	1	0.345752
F4	17	78326450	78327586	1	0.388983
F4	17	79993985	79994829	1	0.26335
F4	17	80014162	80015100	1	0.257459
F4	17	80042294	80043563	1	0.251166
F4	17	80332151	80333369	1	0.266335
F4	19	1004866	1005552	1	0.305872
F4	19	1011714	1012048	1	-0.309356
F4	19	11687120	11688159	1	0.278071
F4	19	11942688	11942946	1	-0.47627
F4	19	12015644	12015844	1	-0.393271
F4	19	14037330	14038148	1	0.243163
F4	19	14273396	14274176	1	0.291357
F4	19	15226604	15227333	1	0.257698
F4	19	19779612	22605118	261	-0.3953
F4	19	22836055	24097778	81	-0.4133
F4	19	24102256	24115859	6	-0.8918
F4	19	24115867	24310810	19	-0.4108
F4	19	37130356	37130949	1	-0.332064
F4	19	37620990	37641920	3	-0.8532
F4	19	38027818	38028264	1	-0.348718
F4	19	40009074	40009788	1	-0.369644
F4	19	40373942	40411659	31	0.327
F4	19	41072959	41078093	7	-0.4343
F4	19	42728583	42729429	1	0.233273
F4	19	45912123	45912715	1	-0.321304
F4	19	46973301	46974335	1	0.238901
F4	19	47763847	47770116	4	-0.6983
F4	19	48698117	48699254	1	-0.364661
F4	19	50017231	50017775	1	-0.375976
F4	19	52207283	52207771	1	-0.394696
F4	19	59058718	59059905	1	0.368193
F4	20	306617	307517	1	-0.420608
F4	20	3651742	3652594	1	0.263264
F4	20	21686290	21687782	5	0.241
F4	20	23016081	25755737	212	0.4071
F4	20	25755825	26189020	10	-0.484
F4	20	29625845	62680328	3763	0.4071
F4	20	62697704	62959313	54	0.3881
F4	21	9825764	9825854	1	-0.376236
F4	21	40582646	40604479	11	-0.4981
F4	21	40642174	40685419	15	-0.4964
F4	21	42866248	43133159	4	-0.5771
F4	22	22890418	22891046	1	-0.312423
F4	22	26829600	26830479	1	0.255009
F4	22	31330788	31331370	1	-0.376467
F4	22	41076972	41077919	1	0.371687
F4	22	41633193	41634751	1	0.274992
F4	22	51117006	51117880	1	0.294521
F4	X	10534922	10535654	1	0.312371
F4	X	13754617	13778468	16	-0.3401
F4	X	16188540	16189304	1	0.279087
F4	X	17744068	17744913	1	0.370015
F4	X	18621985	18622966	1	0.356182
F4	X	19045209	19086954	9	-0.4951
F4	X	21673906	21675043	1	0.284705
F4	X	24006278	24007139	1	0.291301
F4	X	38146151	38147270	1	0.342682
F4	X	38664196	38664735	1	0.345626
F4	X	41333319	41334202	1	0.232576
F4	X	41554863	41556003	1	0.353421
F4	X	44928791	44929561	1	0.315821
F4	X	47040580	47041466	1	0.304377
F4	X	47044412	47045197	1	0.244899
F4	X	47058260	47059058	1	0.301541
F4	X	47061548	47062620	1	0.285573
F4	X	47308022	47308872	1	0.24867
F4	X	48558481	48559454	1	0.398996
F4	X	49020942	49021653	1	0.30144
F4	X	49645037	49645713	1	0.300314
F4	X	49645719	49646263	1	0.248421
F4	X	50376161	50376850	1	0.270722
F4	X	50376852	50378634	1	0.338281
F4	X	51639704	51640388	1	0.283934
F4	X	54955000	54956053	1	0.41836
F4	X	54956057	54957449	1	0.335494
F4	X	55032872	55033855	1	0.371786
F4	X	57934417	57935882	1	0.378451
F4	X	66765223	66766261	1	0.303873
F4	X	68381226	68383097	1	0.348822
F4	X	69478349	69479031	1	0.284757
F4	X	70320529	70321691	1	0.281549
F4	X	71358824	71360635	1	0.308189
F4	X	72433313	72434297	1	0.271291
F4	X	73071070	73071574	1	0.302998
F4	X	73071917	73072594	1	-0.46084
F4	X	75003403	75004880	1	0.282619
F4	X	76952053	77112402	12	-0.3499
F4	X	91873421	91873950	1	0.388675
F4	X	92926800	92927645	1	0.358481
F4	X	100169268	100170087	1	0.282077
F4	X	100743902	100745703	1	0.383407
F4	X	101969838	101971053	1	0.271648
F4	X	102192260	102193026	1	0.259118
F4	X	106844730	106846254	1	0.333359
F4	X	107977923	107978942	1	0.439004
F4	X	109694169	109695098	1	0.454122
F4	X	109695101	109696714	1	0.347738
F4	X	111697918	111698924	1	0.348201
F4	X	131212067	131213031	1	0.383954
F4	X	135429467	135430142	1	0.432881
F4	X	135430147	135431246	1	0.346013
F4	X	136648823	136649782	1	0.375093
F4	X	139865797	139866216	1	0.299462
F4	X	148037364	148038159	1	0.344177
F4	X	149680256	149681299	1	0.338098
F4	X	150348234	150349115	1	0.436256
F4	X	150349117	150349911	1	0.407223
F4	X	152158831	152160016	1	0.355546
F4	X	153032367	153033432	1	0.248535
F4	X	153069114	153070419	1	0.347991
F4	X	153129961	153130979	1	0.292568
F4	X	153133671	153134381	1	0.411802
F4	X	153170986	153172384	1	0.295213
F4	X	153219810	153220569	1	0.275645
F4	X	153581279	153582129	1	0.250207
F4	X	153594388	153595272	1	0.329845
F4	X	153631061	153632024	1	0.393918
F4	X	153760587	153761387	1	0.266939
F4_286325	1	65832	1641083	444	-0.3479
F4_286325	1	1643791	1663985	13	0.3403
F4_286325	1	1666125	12416639	1570	-0.3479
F4_286325	1	12418435	12538935	21	0.3482
F4_286325	1	12557467	14108108	89	-0.3479
F4_286325	1	14108111	14109299	1	0.374372
F4_286325	1	14109304	21054537	1041	-0.3479
F4_286325	1	21071271	21133899	15	0.5037
F4_286325	1	21133905	21155804	7	-0.3479
F4_286325	1	21167363	21502891	42	0.459
F4_286325	1	21503215	21995888	86	-0.3479
F4_286325	1	22005762	22109432	28	0.3583
F4_286325	1	22138921	22915888	142	-0.3479
F4_286325	1	22919828	22924032	4	-1.5542
F4_286325	1	22924219	23291866	46	-0.7107
F4_286325	1	24113653	24137390	19	-0.4649
F4_286325	1	24189530	24255761	8	-0.5522
F4_286325	1	24287970	24306874	9	0.6074
F4_286325	1	24383888	24695949	77	-0.5037
F4_286325	1	24973242	25167509	32	0.5648
F4_286325	1	25228665	25256355	6	-0.3064
F4_286325	1	25290991	25571798	14	0.4657
F4_286325	1	25572867	25573412	1	-0.757404
F4_286325	1	26161477	26162353	1	-0.391673
F4_286325	1	26189288	26190086	1	-0.785275
F4_286325	1	26349231	26349932	1	-0.926271
F4_286325	1	26670249	26671284	1	-0.837872
F4_286325	1	26671767	26673154	1	-0.921475
F4_286325	1	26759361	26801245	15	0.3918
F4_286325	1	26801475	26900750	29	-0.5458
F4_286325	1	27100908	27101415	1	-0.529589
F4_286325	1	27105498	27106717	1	-0.515441
F4_286325	1	27237557	27240454	5	-1.1458
F4_286325	1	27277824	27278843	1	-0.919127
F4_286325	1	27332405	27333451	1	-0.733582
F4_286325	1	27660434	27721343	51	-0.4214
F4_286325	1	27875307	27876919	1	-0.699604
F4_286325	1	27877348	27878022	1	-0.477471
F4_286325	1	28208492	28209568	1	-0.655734
F4_286325	1	28476851	28477552	1	-0.583774
F4_286325	1	28660912	28661530	1	-0.510655
F4_286325	1	29040543	29041277	1	-0.433273
F4_286325	1	29585007	29652184	27	-0.9066
F4_286325	1	31454063	31712441	18	-0.382
F4_286325	1	31732479	31842335	26	0.2804
F4_286325	1	31842339	32280960	147	-0.382
F4_286325	1	32745208	32745727	1	-0.609639
F4_286325	1	33160757	33161686	1	-0.429637
F4_286325	1	33235287	33236845	1	-0.46006
F4_286325	1	33237104	33238066	1	-0.359131
F4_286325	1	33354549	33363942	7	-0.8847
F4_286325	1	33502214	35450977	182	-0.3707
F4_286325	1	36025873	36026580	1	-0.490614
F4_286325	1	36181191	36181874	1	-0.812943
F4_286325	1	36784615	36786718	1	-0.622699
F4_286325	1	36931998	37949131	35	-0.6649
F4_286325	1	37959328	38018418	16	0.2539
F4_286325	1	38027175	38078558	24	0.3198
F4_286325	1	38181563	38260296	25	-0.663
F4_286325	1	38265206	38265827	1	-0.769221
F4_286325	1	38462866	38463853	1	-0.524271
F4_286325	1	39799648	39801431	1	0.39821
F4_286325	1	40041420	40131340	10	-0.5569
F4_286325	1	40131666	40149858	5	-1.2479
F4_286325	1	40766910	40839982	25	-0.493
F4_286325	1	41249790	41327792	20	-0.5749
F4_286325	1	41447549	41474541	16	0.2736
F4_286325	1	41475074	41512256	11	-0.336
F4_286325	1	41514402	41651911	15	0.2283
F4_286325	1	41978503	41979458	1	-0.618254
F4_286325	1	42045452	42046807	1	-0.628994
F4_286325	1	42046812	42048847	1	-0.691644
F4_286325	1	42048850	42049869	1	-0.558435
F4_286325	1	42922243	42922794	1	-0.476767
F4_286325	1	43212390	43213139	1	-0.754885
F4_286325	1	43316528	43317614	1	-0.482163
F4_286325	1	43394528	43395324	1	-0.541905
F4_286325	1	43908434	43909431	1	-0.668376
F4_286325	1	43916522	43917757	1	-0.926377
F4_286325	1	44069240	44069837	1	-0.803686
F4_286325	1	44084674	44085463	1	-0.69541
F4_286325	1	44415101	44415622	1	-0.707365
F4_286325	1	44437026	44438198	1	-0.566584
F4_286325	1	44466460	44467162	1	-1.11014
F4_286325	1	44595008	44595463	1	-0.685728
F4_286325	1	44877770	44878413	1	-0.438047
F4_286325	1	45110608	45111171	1	-0.700745
F4_286325	1	45291845	45294005	1	-0.817064
F4_286325	1	45469180	45469862	1	-1.03875
F4_286325	1	45792789	45793928	1	-0.752478
F4_286325	1	45797678	45798442	1	-0.508542
F4_286325	1	45798447	45799036	1	-0.474954
F4_286325	1	46088968	46089559	1	-0.93954
F4_286325	1	46120825	46466803	29	0.3764
F4_286325	1	46495047	46501776	13	-0.5518
F4_286325	1	46509363	46597698	11	0.349
F4_286325	1	46598272	47030851	91	-0.3998
F4_286325	1	47138516	47139128	1	-0.566143
F4_286325	1	47264772	47407140	34	-0.6394
F4_286325	1	47608900	47689767	14	-0.7358
F4_286325	1	52498354	52499379	1	-0.660179
F4_286325	1	52818754	52820633	6	-0.671
F4_286325	1	52822668	52825232	6	-0.6184
F4_286325	1	52867015	52991922	45	0.332
F4_286325	1	53068064	53164030	10	-0.3382
F4_286325	1	53167479	53287342	16	0.3771
F4_286325	1	53323026	53323460	1	-0.321784
F4_286325	1	53393056	53527998	20	0.4086
F4_286325	1	53532366	53580645	23	-0.6321
F4_286325	1	53675854	53676985	1	-0.532472
F4_286325	1	53720781	54060562	32	-0.4716
F4_286325	1	54474580	54483958	6	-1.0944
F4_286325	1	54497816	54570568	18	0.3603
F4_286325	1	54605177	54610518	4	-1.1561
F4_286325	1	55050284	55181833	57	-0.5296
F4_286325	1	55197289	55527300	60	-0.5436
F4_286325	1	59041830	59042800	1	-0.764199
F4_286325	1	62703958	62740749	10	-0.7435
F4_286325	1	71512317	71513206	1	-0.73424
F4_286325	1	77509884	77510349	1	-0.81438
F4_286325	1	78097533	78099076	1	0.289965
F4_286325	1	79404751	81969156	8	-0.3994
F4_286325	1	82302587	85009973	108	0.332
F4_286325	1	86808770	86850527	17	0.7057
F4_286325	1	90048729	90049233	1	-0.418058
F4_286325	1	94463423	94477002	11	-0.7421
F4_286325	1	94639613	94640305	1	-0.569392
F4_286325	1	95709754	95710274	1	-0.349659
F4_286325	1	102269762	102270450	1	-0.463252
F4_286325	1	104118131	107938088	17	-0.455
F4_286325	1	109792742	109795542	1	-0.945784
F4_286325	1	109803621	109816301	24	-0.816
F4_286325	1	110033501	110034281	1	-0.56507
F4_286325	1	110049994	110050708	1	-0.55053
F4_286325	1	110050713	110051477	1	-0.396429
F4_286325	1	110085244	110086382	1	-0.669247
F4_286325	1	110465727	110466770	1	-0.756958
F4_286325	1	110603327	110768699	25	-0.7361
F4_286325	1	110882851	110883355	1	-0.315535
F4_286325	1	111060747	111061455	1	-0.532173
F4_286325	1	111216315	111216916	1	-0.379076
F4_286325	1	111991322	111992166	1	-0.50813
F4_286325	1	112269556	112270429	1	-1.07517
F4_286325	1	112524331	112525359	1	-0.744992
F4_286325	1	114184553	114185182	1	-0.472291
F4_286325	1	114523528	114524233	1	-0.436841
F4_286325	1	114680095	114680644	1	-0.6772
F4_286325	1	114940273	115168630	47	0.4027
F4_286325	1	115236011	115537629	59	0.3964
F4_286325	1	115828725	115829470	1	-0.570744
F4_286325	1	117121925	117122478	1	-0.461236
F4_286325	1	119427353	119428183	1	-0.670549
F4_286325	1	120436970	120437815	1	-0.424714
F4_286325	1	120457986	120459380	1	-0.539286
F4_286325	1	145281346	145281728	1	-0.617275
F4_286325	1	145439479	145441226	1	0.48524
F4_286325	1	145473394	145474408	1	-0.456015
F4_286325	1	145533747	145534270	1	-0.529295
F4_286325	1	145561121	145561885	1	-0.419017
F4_286325	1	145561888	145563099	1	-0.762836
F4_286325	1	145588332	145589385	1	-0.787151
F4_286325	1	147090623	147092900	1	-0.524008
F4_286325	1	147095609	147096769	1	-0.398358
F4_286325	1	147141994	149676575	26	-0.5813
F4_286325	1	150444726	150445758	1	-0.457731
F4_286325	1	150941438	150972511	18	-0.4328
F4_286325	1	151020345	151021190	1	-0.762668
F4_286325	1	151106337	151133475	18	-0.4981
F4_286325	1	151254448	151266065	8	-0.65
F4_286325	1	151288168	151289139	1	-0.450193
F4_286325	1	151377603	151378278	1	-0.682118
F4_286325	1	151490930	151491645	1	-0.910092
F4_286325	1	151675586	151689381	15	-0.3307
F4_286325	1	151692049	151748007	22	0.2287
F4_286325	1	151748167	151826042	30	-0.3307
F4_286325	1	151847402	152056721	15	0.4872
F4_286325	1	152057392	153635769	219	-0.3307
F4_286325	1	153636525	153643454	15	0.5865
F4_286325	1	154316414	154317022	1	-0.510718
F4_286325	1	154744316	154744861	1	-0.6556
F4_286325	1	154841489	154842189	1	-0.460244
F4_286325	1	154918045	154919275	1	-0.6914
F4_286325	1	154964988	155208150	159	-0.4494
F4_286325	1	155223407	155224609	3	-0.8236
F4_286325	1	155247436	155279830	17	-0.6058
F4_286325	1	155291781	155292710	1	-0.508515
F4_286325	1	155583287	155618252	10	-0.727
F4_286325	1	155716421	155723146	12	-0.4916
F4_286325	1	155733069	155741022	11	-0.3193
F4_286325	1	155837787	155838659	1	-0.448925
F4_286325	1	155911466	155912232	1	-0.669196
F4_286325	1	156046623	156047508	1	-0.633338
F4_286325	1	156146238	156146785	1	-0.829833
F4_286325	1	156235550	156236183	1	-0.413814
F4_286325	1	156254948	156255756	1	-0.482575
F4_286325	1	156281817	156305780	10	0.545
F4_286325	1	156517821	156518535	1	-0.703472
F4_286325	1	156622024	156622774	1	-0.328249
F4_286325	1	156639080	156639673	1	-0.712838
F4_286325	1	156756433	156756966	1	-0.547487
F4_286325	1	156785538	156921551	92	-0.5691
F4_286325	1	158368319	158369268	1	-0.792102
F4_286325	1	158389692	158390343	1	-0.370822
F4_286325	1	158548688	158549641	1	-0.540792
F4_286325	1	158724866	158725641	1	-0.417603
F4_286325	1	158746504	158747348	1	-0.350436
F4_286325	1	158813057	159166925	48	0.3559
F4_286325	1	159175213	159176156	1	-0.803968
F4_286325	1	159827516	159827979	3	-1.5034
F4_286325	1	159827981	159842948	6	-0.4202
F4_286325	1	159897171	160146392	87	-0.4946
F4_286325	1	160388731	160389352	1	-0.601048
F4_286325	1	161476121	161719930	67	-0.4509
F4_286325	1	161721383	161928382	20	0.4257
F4_286325	1	162336820	162337259	1	-0.548201
F4_286325	1	162343780	162344392	1	-0.846157
F4_286325	1	163306496	164761988	14	0.7331
F4_286325	1	165218665	165376176	7	-0.9401
F4_286325	1	166818341	166819442	1	-0.512346
F4_286325	1	167095289	167096474	1	-0.762332
F4_286325	1	167096648	167097494	1	-0.731644
F4_286325	1	167814759	167815547	1	-0.589312
F4_286325	1	169796828	169797058	1	-0.363265
F4_286325	1	171509175	171511390	1	0.377255
F4_286325	1	172557897	172559150	1	0.414794
F4_286325	1	175375389	175375906	1	-0.943502
F4_286325	1	175916275	176153875	28	0.4849
F4_286325	1	176563611	176564669	1	-0.7844
F4_286325	1	176833375	176905448	12	-0.8204
F4_286325	1	177249482	177250641	1	-0.778966
F4_286325	1	178426786	178427667	1	-0.467266
F4_286325	1	178745802	178876090	23	0.3685
F4_286325	1	179066909	179504165	63	0.3622
F4_286325	1	179852640	180144537	56	0.4823
F4_286325	1	180165356	180166145	1	-0.94735
F4_286325	1	180885258	180886219	1	-1.08789
F4_286325	1	180905265	180905810	1	-0.863039
F4_286325	1	182025407	182027148	1	-0.694887
F4_286325	1	182442729	182443718	1	-0.414762
F4_286325	1	183529200	183536240	5	-0.6248
F4_286325	1	186301316	193021044	127	0.3382
F4_286325	1	193028303	193029081	1	-0.540899
F4_286325	1	193038126	196706799	89	0.3382
F4_286325	1	197297570	197298177	1	-0.478077
F4_286325	1	197390125	197391097	1	-0.495842
F4_286325	1	197881605	197896983	10	-0.4887
F4_286325	1	197898085	200842664	131	0.351
F4_286325	1	200842667	201453224	183	-0.5539
F4_286325	1	201617884	201618563	1	-0.486435
F4_286325	1	201758736	201777222	9	0.6469
F4_286325	1	201974693	202288340	61	-0.4124
F4_286325	1	202935811	202956455	5	-0.6807
F4_286325	1	202976666	202990105	9	0.3528
F4_286325	1	202991926	203472134	96	-0.4408
F4_286325	1	203766684	203768052	1	0.379555
F4_286325	1	204082017	204236713	60	-0.5403
F4_286325	1	204586931	204589129	4	-1.5831
F4_286325	1	205225453	205273628	7	-0.7724
F4_286325	1	205308387	205566985	33	-0.6479
F4_286325	1	205568217	205615963	8	0.2732
F4_286325	1	205628351	205633743	5	-0.7392
F4_286325	1	206224406	206225385	1	-0.554278
F4_286325	1	206665710	206666423	1	-0.868545
F4_286325	1	207195915	207196878	1	-0.676444
F4_286325	1	207262787	207533010	38	0.4497
F4_286325	1	207930424	208201473	31	0.2829
F4_286325	1	208390064	208391025	1	-0.577024
F4_286325	1	210856842	210857465	1	-0.894907
F4_286325	1	212798222	212800035	1	-0.591784
F4_286325	1	213031805	213032623	1	-0.754551
F4_286325	1	214556642	214558140	1	-0.417884
F4_286325	1	215847673	215848349	1	-0.755646
F4_286325	1	216419899	216420541	1	-0.461049
F4_286325	1	219782984	220101749	15	-0.6406
F4_286325	1	220142089	220608093	108	0.3284
F4_286325	1	222716828	222717510	1	-0.780986
F4_286325	1	222731951	223168437	79	0.4837
F4_286325	1	223395423	223401060	4	-1.0309
F4_286325	1	223567199	223568765	1	-0.645293
F4_286325	1	226172973	226488992	39	0.3861
F4_286325	1	226497067	226497438	1	-0.916715
F4_286325	1	226595528	227174422	41	-0.4631
F4_286325	1	227920141	228652102	220	-0.7492
F4_286325	1	229770679	229771815	1	-0.566414
F4_286325	1	229771819	229772834	1	-0.352649
F4_286325	1	229773008	229773683	1	-0.534922
F4_286325	1	230838939	230883488	8	-0.876
F4_286325	1	230979099	230979683	1	-1.11095
F4_286325	1	231335806	231344969	7	-1.1803
F4_286325	1	231556756	231557463	1	-0.537752
F4_286325	1	231829636	231830602	1	-0.717693
F4_286325	1	233393802	233395115	1	-0.426389
F4_286325	1	233514708	233515494	1	-0.348165
F4_286325	1	234040727	234367532	4	-0.9196
F4_286325	1	237946955	237947577	1	-0.419071
F4_286325	1	240070700	240071807	1	-0.50571
F4_286325	1	240256076	240257071	1	-0.547445
F4_286325	1	244998995	245180697	26	0.6898
F4_286325	1	245848695	245849322	1	-0.601535
F4_286325	1	245849836	245850510	1	-0.864962
F4_286325	1	247419953	247712576	33	-0.4334
F4_286325	1	247901882	247902562	1	-0.347189
F4_286325	1	248004289	248005257	1	-0.663618
F4_286325	1	248039239	248039857	1	-0.480446
F4_286325	1	248097125	248098083	1	-0.449852
F4_286325	1	248112432	248112871	1	-0.502944
F4_286325	1	248616114	248616427	1	-0.65582
F4_286325	1	248685383	248685887	1	-0.480951
F4_286325	1	249141455	249143352	3	0.5522
F4_286325	2	1651867	1653447	1	-0.497074
F4_286325	2	10583354	10824759	31	0.35
F4_286325	2	11053036	11053884	1	-0.573718
F4_286325	2	11304307	11598423	47	0.5453
F4_286325	2	14774124	14775773	1	-0.613553
F4_286325	2	16080625	16086270	5	-0.9111
F4_286325	2	17997786	17998448	1	-0.735977
F4_286325	2	19552935	19553650	1	-1.21106
F4_286325	2	20647224	20647818	1	-0.451532
F4_286325	2	21225511	21226192	1	-0.415659
F4_286325	2	23859770	23926743	13	-0.5625
F4_286325	2	23929361	24118826	34	0.6081
F4_286325	2	24239013	24247111	9	-0.8825
F4_286325	2	24338425	24402168	18	0.2968
F4_286325	2	24438864	24975051	50	0.4135
F4_286325	2	25141221	25141916	1	-0.618824
F4_286325	2	26203238	26204013	1	-0.561383
F4_286325	2	26257492	26396259	8	0.422
F4_286325	2	26399137	26414358	10	-0.5376
F4_286325	2	26414436	26532579	43	0.3013
F4_286325	2	26532774	26540977	16	-0.5051
F4_286325	2	26541668	26637387	13	0.39
F4_286325	2	27359943	27361138	1	-0.641439
F4_286325	2	27804830	27805436	1	-0.351125
F4_286325	2	27805928	27885159	43	0.3855
F4_286325	2	27886553	27887265	1	-0.709884
F4_286325	2	27887270	28533092	58	0.3855
F4_286325	2	28836808	29169714	59	0.3434
F4_286325	2	29293446	29296948	1	-0.655148
F4_286325	2	29344265	29412489	19	0.2628
F4_286325	2	29416105	29416833	1	-0.435803
F4_286325	2	29419592	29432825	6	0.2628
F4_286325	2	31428150	31489597	11	-0.86
F4_286325	2	31558689	32466230	102	0.2928
F4_286325	2	32474649	32475759	1	-0.489411
F4_286325	2	32475761	33824390	189	0.2928
F4_286325	2	33952114	33952725	1	-0.718252
F4_286325	2	33952731	42980570	514	0.2928
F4_286325	2	42990065	42991086	1	-0.973946
F4_286325	2	42991135	43452255	14	0.2928
F4_286325	2	43452260	43452681	1	-0.412913
F4_286325	2	43452683	44047308	93	0.2928
F4_286325	2	44049911	44105057	19	-0.5103
F4_286325	2	44115725	44942497	84	0.4277
F4_286325	2	45169561	45170098	1	-1.09307
F4_286325	2	45233265	45236175	4	-0.8146
F4_286325	2	45774554	45826920	10	0.7266
F4_286325	2	47357303	47748345	46	0.3421
F4_286325	2	47748349	47748960	1	-0.745272
F4_286325	2	47797123	54482199	240	0.3421
F4_286325	2	54482205	54482709	1	-0.467497
F4_286325	2	54482715	54855354	26	0.3421
F4_286325	2	54856022	54857158	1	-0.45099
F4_286325	2	54857999	54858778	1	-0.403608
F4_286325	2	54859682	56412062	225	0.3421
F4_286325	2	56419561	56420535	1	-0.449821
F4_286325	2	56569981	68805243	549	0.3421
F4_286325	2	68872984	68882669	5	-0.7336
F4_286325	2	70187746	70188346	1	-0.827357
F4_286325	2	70408244	70441641	3	-0.408
F4_286325	2	70442462	70463265	11	0.677
F4_286325	2	70486473	70520746	13	0.604
F4_286325	2	71211711	71212166	1	-0.731439
F4_286325	2	71360430	71376639	10	0.4455
F4_286325	2	71576156	71577454	1	0.280122
F4_286325	2	71592570	71661993	30	0.5633
F4_286325	2	71681068	72406655	67	-0.5377
F4_286325	2	73315310	73315987	1	-1.07096
F4_286325	2	73518782	73519901	1	-0.550648
F4_286325	2	73927973	73928438	1	-0.406811
F4_286325	2	74274408	74275519	1	-0.37944
F4_286325	2	74327491	74328432	1	-0.635228
F4_286325	2	74597061	74597969	1	-0.347708
F4_286325	2	74642035	74643305	1	-0.786226
F4_286325	2	74699303	74699812	1	-0.660522
F4_286325	2	74701697	74702593	1	-0.536655
F4_286325	2	74708907	74709947	1	-0.721675
F4_286325	2	74757512	74758106	1	-0.902098
F4_286325	2	74760966	74761835	1	-0.412424
F4_286325	2	80529757	80530976	1	-0.854775
F4_286325	2	85553586	85554518	1	-0.64873
F4_286325	2	85981289	85982090	1	-0.653917
F4_286325	2	89184950	95766227	128	-0.6025
F4_286325	2	95766233	95846075	26	0.3361
F4_286325	2	95846803	96464374	67	-0.7457
F4_286325	2	96551704	96604639	5	-0.3488
F4_286325	2	96652783	96803419	38	-0.6269
F4_286325	2	96809605	96810127	1	-0.853934
F4_286325	2	97217600	97218376	1	-0.555698
F4_286325	2	97327879	97369104	33	-0.6201
F4_286325	2	97426780	97783970	85	-0.445
F4_286325	2	97788580	98128275	29	0.5051
F4_286325	2	98274386	98274842	1	-0.786378
F4_286325	2	98353940	98354574	1	-0.951746
F4_286325	2	99012675	99013723	1	-0.729593
F4_286325	2	99220491	99294933	21	0.5056
F4_286325	2	99976657	99995599	10	0.8693
F4_286325	2	103335041	103335672	1	-0.509003
F4_286325	2	105924106	105924830	1	-0.646397
F4_286325	2	106497827	106498513	1	-0.31512
F4_286325	2	109522732	109529274	6	-0.4177
F4_286325	2	110372412	110373512	1	-0.540383
F4_286325	2	112817445	112873787	18	0.7131
F4_286325	2	113785487	114036029	48	-0.4348
F4_286325	2	114390446	114426208	13	-0.5265
F4_286325	2	119591413	120020946	31	-0.5463
F4_286325	2	120438383	120439333	1	-0.828106
F4_286325	2	121106685	122042756	35	-0.5747
F4_286325	2	122098435	124979432	75	0.3798
F4_286325	2	128065167	128100827	18	0.5206
F4_286325	2	128175906	128186575	8	-0.6912
F4_286325	2	128227795	128321865	21	0.5488
F4_286325	2	128322841	128386113	30	-0.6561
F4_286325	2	128389147	128431411	27	-0.8423
F4_286325	2	129025734	130914373	30	-0.7752
F4_286325	2	130949428	130988912	17	-0.7869
F4_286325	2	131103499	131104042	1	-0.574177
F4_286325	2	131331854	131829547	46	-0.7931
F4_286325	2	131840142	132111127	13	0.3338
F4_286325	2	132120517	133427654	78	-0.517
F4_286325	2	135738282	135739084	1	-0.402265
F4_286325	2	136565972	136567510	1	-0.646391
F4_286325	2	136574899	136575628	1	-1.0468
F4_286325	2	155555222	155555940	1	-0.815012
F4_286325	2	160998459	164466996	208	0.3087
F4_286325	2	164467002	164468277	1	-0.49274
F4_286325	2	164591381	165947039	50	0.3087
F4_286325	2	165947143	165947934	4	-0.5666
F4_286325	2	166245265	166245574	1	-0.395308
F4_286325	2	170366320	170367468	1	0.379631
F4_286325	2	170396648	170489880	23	0.296
F4_286325	2	170492627	170518915	10	1.0776
F4_286325	2	171570088	171570890	1	-0.58079
F4_286325	2	172016742	172305341	16	1.0061
F4_286325	2	172409831	172823044	48	0.4385
F4_286325	2	176957827	176958468	1	-0.684747
F4_286325	2	176964694	176965453	1	-0.673918
F4_286325	2	176981683	176982313	1	-0.344504
F4_286325	2	177053445	177054909	1	-0.469384
F4_286325	2	177135040	178879170	82	0.3692
F4_286325	2	178936199	178937156	1	-0.431351
F4_286325	2	178969050	179358798	64	0.3692
F4_286325	2	179391769	179432387	36	0.3132
F4_286325	2	179432392	179432981	1	-0.449613
F4_286325	2	179432985	179439952	2	0.3132
F4_286325	2	179439956	179440546	1	-0.588796
F4_286325	2	179440549	182522143	375	0.3132
F4_286325	2	182542482	182543539	1	-0.503467
F4_286325	2	182756830	191759980	549	0.3132
F4_286325	2	191760325	191797614	13	1.0253
F4_286325	2	191818180	197183398	219	0.3415
F4_286325	2	197183400	197184329	1	-0.63864
F4_286325	2	197184333	198563733	192	0.3415
F4_286325	2	198570171	198571185	1	-0.693657
F4_286325	2	198571188	202899740	418	0.3415
F4_286325	2	202899746	202900336	1	-0.436853
F4_286325	2	202900511	206058058	271	0.3415
F4_286325	2	208632535	208633058	1	-0.714075
F4_286325	2	217068942	217235032	6	-0.4764
F4_286325	2	218682360	218683415	1	-0.551873
F4_286325	2	218712324	218713593	1	-0.920376
F4_286325	2	219090559	219118714	14	0.536
F4_286325	2	219313949	219458358	34	0.515
F4_286325	2	219507297	219508056	1	-0.890907
F4_286325	2	219508060	219509766	1	-0.773011
F4_286325	2	219528596	219529228	1	-0.644365
F4_286325	2	219563303	219564137	1	-0.373194
F4_286325	2	219618790	219695192	18	-0.4682
F4_286325	2	219724754	219925159	65	-0.4971
F4_286325	2	220088292	220089256	1	-0.419678
F4_286325	2	220264457	220506501	166	-0.5266
F4_286325	2	225265911	225266425	1	-0.460969
F4_286325	2	226446804	226447760	1	-0.402017
F4_286325	2	227663082	227663418	1	-1.01579
F4_286325	2	228881094	228881871	1	-0.38472
F4_286325	2	228882384	228882976	1	-0.418453
F4_286325	2	228883320	228884164	1	-0.601245
F4_286325	2	230910549	230911403	1	-0.547871
F4_286325	2	231774753	231775704	1	-0.519313
F4_286325	2	232457599	232458639	1	-0.769916
F4_286325	2	233194538	233410501	94	-0.7494
F4_286325	2	233412785	233503161	21	0.239
F4_286325	2	233599841	233741077	36	0.3627
F4_286325	2	233744220	233791867	13	-0.7242
F4_286325	2	233898868	233899802	1	-0.921546
F4_286325	2	234389741	234474205	33	0.4361
F4_286325	2	234526307	234740224	81	-0.4493
F4_286325	2	234749351	234750622	1	-0.427289
F4_286325	2	235404589	236649731	16	-0.4463
F4_286325	2	236945129	237104968	16	-0.4654
F4_286325	2	238283015	238283673	1	-0.66602
F4_286325	2	238991688	239076189	31	-0.5682
F4_286325	2	239077013	239103609	13	0.3079
F4_286325	2	239988435	240024575	10	-0.7152
F4_286325	2	240500067	240882603	8	-0.6276
F4_286325	2	240968895	241468882	48	-0.5129
F4_286325	2	241471441	241500977	9	0.2763
F4_286325	2	241508081	242027863	179	-0.6393
F4_286325	2	242028700	242036885	8	0.3421
F4_286325	2	242062131	242076720	10	-0.8998
F4_286325	2	242090878	242109321	10	0.2721
F4_286325	2	242122021	242182145	35	-0.6088
F4_286325	2	242263532	242289622	14	0.5715
F4_286325	2	242438062	242438692	1	-0.711756
F4_286325	2	242572352	242573545	1	-0.510568
F4_286325	2	242621683	242651561	10	0.4215
F4_286325	2	242742728	242743575	1	-0.528735
F4_286325	2	242813864	242815258	1	-0.685899
F4_286325	3	5024631	5025431	1	0.452193
F4_286325	3	8809163	8809840	1	-0.522397
F4_286325	3	8940564	9000767	10	0.4079
F4_286325	3	9543866	9594265	3	-0.7594
F4_286325	3	9780953	9781627	1	-0.692436
F4_286325	3	9885117	9885773	1	-0.72007
F4_286325	3	9958993	9959821	1	-0.495676
F4_286325	3	9974258	9974958	1	-0.791136
F4_286325	3	9990800	9991871	1	-0.707954
F4_286325	3	10362622	11301707	62	-0.5068
F4_286325	3	12844901	12869073	12	-0.4246
F4_286325	3	12949892	14106464	101	-0.5448
F4_286325	3	14535146	14567093	20	-0.6904
F4_286325	3	14695851	14711625	9	0.6969
F4_286325	3	14860864	14905770	6	-0.8179
F4_286325	3	15539979	15855878	55	0.4721
F4_286325	3	15900830	16261506	11	-0.4523
F4_286325	3	19575025	19575616	1	-0.669961
F4_286325	3	32931871	32932658	1	-0.893549
F4_286325	3	33134341	33135706	1	-0.434352
F4_286325	3	36872825	36873669	1	-0.46277
F4_286325	3	36898036	36899054	1	-0.481834
F4_286325	3	37032715	37033676	1	0.373436
F4_286325	3	37356915	37381774	12	0.8133
F4_286325	3	38039578	38168130	60	-0.4968
F4_286325	3	38224468	38294394	19	0.4934
F4_286325	3	38538252	38583485	10	0.4866
F4_286325	3	38591851	38889269	70	-0.5101
F4_286325	3	39170223	39170878	1	-0.436258
F4_286325	3	39178415	39179224	1	-0.588046
F4_286325	3	39225424	39230035	1	-0.79062
F4_286325	3	39230041	39231008	1	-0.482531
F4_286325	3	39374057	39374920	1	-0.506601
F4_286325	3	42260913	42577009	22	-0.4365
F4_286325	3	42577536	42685526	31	0.3971
F4_286325	3	42687357	42781317	34	-0.6645
F4_286325	3	42906046	42906991	1	-0.439336
F4_286325	3	42915810	42917372	1	-0.766275
F4_286325	3	43073712	43075012	1	-0.700746
F4_286325	3	43121199	43122955	1	-0.794936
F4_286325	3	45636407	45637454	1	-0.763221
F4_286325	3	45800383	45821632	9	-0.578
F4_286325	3	46007899	46008830	1	-0.48499
F4_286325	3	46492026	46497964	5	-0.6279
F4_286325	3	46620599	47054412	124	-0.5011
F4_286325	3	47058573	47270289	34	0.5789
F4_286325	3	47276917	47619408	76	-0.2653
F4_286325	3	47620021	47823254	33	0.4692
F4_286325	3	47823491	48310245	69	-0.2653
F4_286325	3	48311525	48415260	20	0.3238
F4_286325	3	48416855	48728869	238	-0.2653
F4_286325	3	48730411	48789795	10	0.2914
F4_286325	3	48793762	49978110	392	-0.2653
F4_286325	3	49999993	50108092	20	0.3252
F4_286325	3	50112597	51733550	337	-0.2653
F4_286325	3	51737761	51743490	3	-1.5577
F4_286325	3	51746498	51747389	1	-0.845925
F4_286325	3	51749047	51750224	1	-0.858127
F4_286325	3	52255193	52257012	1	-0.553286
F4_286325	3	52257018	52258033	1	-0.894349
F4_286325	3	52291483	52321275	13	0.4187
F4_286325	3	52324389	52437935	79	-0.6473
F4_286325	3	52469643	52563361	92	-0.6795
F4_286325	3	52726754	52727802	1	0.378448
F4_286325	3	52804556	52867852	71	-0.5949
F4_286325	3	52868695	52966316	32	0.3208
F4_286325	3	52968745	53138091	8	-0.35
F4_286325	3	53139605	53160016	8	0.5467
F4_286325	3	53219841	53220352	1	-0.735294
F4_286325	3	53324804	53379031	9	0.6459
F4_286325	3	53830295	53883861	23	-0.5663
F4_286325	3	53886047	53922593	27	0.3167
F4_286325	3	55508380	55989246	13	0.3704
F4_286325	3	56592737	57041377	68	0.375
F4_286325	3	57199183	57303727	28	0.3965
F4_286325	3	57422672	57528634	29	0.3735
F4_286325	3	57542676	57543459	1	-0.513269
F4_286325	3	64084712	64085590	1	-0.61042
F4_286325	3	64132555	64133413	1	-0.32573
F4_286325	3	69056833	69129365	40	0.6105
F4_286325	3	73111282	73111790	1	-0.45523
F4_286325	3	73432791	73434096	1	-0.445029
F4_286325	3	75787425	75787707	1	-0.338568
F4_286325	3	88039891	88040491	1	-0.590178
F4_286325	3	97590691	97592406	1	0.385335
F4_286325	3	97592411	97593514	1	0.250137
F4_286325	3	98217345	99509906	53	0.3094
F4_286325	3	99513071	99514368	1	-1.07203
F4_286325	3	99514454	112968847	774	0.3094
F4_286325	3	114070305	114070756	1	-0.422873
F4_286325	3	119132674	119135110	1	-0.452846
F4_286325	3	119501607	119531855	6	-0.3072
F4_286325	3	119533812	119536041	4	-0.9635
F4_286325	3	119885828	119887128	1	-0.572893
F4_286325	3	121409553	121411473	1	0.321911
F4_286325	3	121412677	121414118	1	0.444572
F4_286325	3	121414121	121417775	1	0.505461
F4_286325	3	121544840	121720724	40	0.3033
F4_286325	3	122002524	122003921	1	-0.853194
F4_286325	3	122418229	122419763	1	0.281482
F4_286325	3	122436979	122437856	1	0.363997
F4_286325	3	122630159	122667616	16	-0.5425
F4_286325	3	123003476	123022130	10	-0.8402
F4_286325	3	125786729	126291345	90	-0.4902
F4_286325	3	126326658	126373724	19	0.2518
F4_286325	3	126373730	126386238	7	-0.7391
F4_286325	3	126676280	126752891	32	-0.7556
F4_286325	3	126915520	127439998	61	-0.5711
F4_286325	3	127965740	128339430	17	-0.5827
F4_286325	3	128663880	128664788	1	-0.747969
F4_286325	3	128853660	128890023	13	0.693
F4_286325	3	129289615	129290152	1	-1.06519
F4_286325	3	130283834	130284495	1	-0.470596
F4_286325	3	130289599	130290119	1	-0.359801
F4_286325	3	130300373	131220725	120	0.3419
F4_286325	3	131404630	132948291	149	0.3773
F4_286325	3	133098631	133100009	1	-0.584564
F4_286325	3	133105144	133114850	4	0.3773
F4_286325	3	133166138	133465352	42	0.3218
F4_286325	3	133467276	133487042	13	-0.3377
F4_286325	3	133538464	133877049	31	-0.4801
F4_286325	3	133877055	133941467	19	0.2821
F4_286325	3	134093924	134280370	18	0.4122
F4_286325	3	134293712	134977949	32	-0.4551
F4_286325	3	138177956	138188386	11	-0.7673
F4_286325	3	138191239	138191752	1	-0.526244
F4_286325	3	138192350	138474796	51	0.3909
F4_286325	3	138478011	139063000	21	-0.4849
F4_286325	3	139063431	139246328	39	0.3393
F4_286325	3	140675364	141497496	57	0.4692
F4_286325	3	141497498	141499724	4	-0.8055
F4_286325	3	141526495	142681101	189	0.3938
F4_286325	3	142681106	142682121	1	-0.780082
F4_286325	3	142720447	142775355	36	0.3938
F4_286325	3	142839654	142841339	1	-0.417308
F4_286325	3	142895286	146323135	93	0.3938
F4_286325	3	147127921	147128686	1	-0.480529
F4_286325	3	148558501	150416665	207	0.3119
F4_286325	3	151160790	151161683	1	-0.58314
F4_286325	3	154055482	154056135	1	-0.335681
F4_286325	3	156395402	156396374	1	0.549392
F4_286325	3	160102393	160142785	16	0.9905
F4_286325	3	160143870	161064127	76	0.3016
F4_286325	3	161089823	161090563	1	-0.647535
F4_286325	3	161147320	164793800	53	0.3016
F4_286325	3	164905670	164906468	1	-0.959783
F4_286325	3	164906472	164907998	1	-0.421357
F4_286325	3	164908004	170110188	236	0.3016
F4_286325	3	170136873	170244664	11	-0.4838
F4_286325	3	172165317	172166224	1	-0.526441
F4_286325	3	183906777	183907727	1	-0.430587
F4_286325	3	183951120	184010100	45	-0.599
F4_286325	3	184060435	184429612	68	-0.4205
F4_286325	3	185303969	185304316	1	-0.714211
F4_286325	3	186953786	186954407	1	-0.99288
F4_286325	3	193854634	194081766	8	-0.5874
F4_286325	3	194083950	194390843	67	0.4585
F4_286325	3	195000002	195076940	22	0.4185
F4_286325	3	195269635	195711037	92	-0.4119
F4_286325	3	195753970	195804066	19	0.4562
F4_286325	3	195925225	195959479	17	-0.4491
F4_286325	3	196234724	196235174	1	-0.53096
F4_286325	3	196386607	196387714	1	-0.54424
F4_286325	3	196387718	196388596	1	-0.471888
F4_286325	3	196673983	196753645	21	-0.4676
F4_286325	3	196754542	197765578	139	0.3685
F4_286325	4	53239	53359	1	-0.687566
F4_286325	4	59404	59503	1	-0.486395
F4_286325	4	289295	338153	6	-0.5612
F4_286325	4	338162	466544	25	0.3265
F4_286325	4	515500	661764	28	-0.7117
F4_286325	4	667617	680503	17	-0.9409
F4_286325	4	682707	954967	60	-0.444
F4_286325	4	955280	959366	8	-1.0061
F4_286325	4	959732	2428321	285	-0.3302
F4_286325	4	2438586	2454016	9	-1.0769
F4_286325	4	3318821	3319783	1	-1.19858
F4_286325	4	3494468	3495292	1	-0.518308
F4_286325	4	3768606	3769215	1	-0.862301
F4_286325	4	3769286	3769730	1	-0.653176
F4_286325	4	5990299	5991061	1	-0.427677
F4_286325	4	5991063	5991516	1	-1.05876
F4_286325	4	6302359	6642653	36	-0.7295
F4_286325	4	7055945	7056449	1	-0.578548
F4_286325	4	7069651	7774804	39	-0.7006
F4_286325	4	7940856	8237297	49	-0.54
F4_286325	4	8238024	8293237	7	-1.1608
F4_286325	4	8294012	10117891	106	-0.3989
F4_286325	4	10446637	10447400	1	0.26393
F4_286325	4	13600575	13601704	1	-0.546284
F4_286325	4	13604767	13606210	1	0.397493
F4_286325	4	13606212	13629111	12	0.8515
F4_286325	4	15964009	15964733	1	-0.979364
F4_286325	4	22748937	22749698	1	-0.36696
F4_286325	4	25677670	25678175	1	-0.555303
F4_286325	4	26483280	26483847	1	-0.760708
F4_286325	4	30723001	30723599	1	-0.556945
F4_286325	4	30723677	30725971	1	-0.598312
F4_286325	4	37591662	37592652	1	-0.806776
F4_286325	4	39367817	39450304	8	-0.6338
F4_286325	4	40122868	40123971	1	0.251973
F4_286325	4	41015627	41016480	1	-0.543037
F4_286325	4	41983878	41984807	1	-0.798802
F4_286325	4	44449978	44450495	1	-0.445851
F4_286325	4	54245211	54342968	20	0.639
F4_286325	4	57181997	57182863	1	-0.382171
F4_286325	4	57842583	57843731	1	-0.897981
F4_286325	4	68928168	68928743	1	-0.347748
F4_286325	4	71471907	71472481	1	-0.532678
F4_286325	4	77660018	77661207	1	-0.400142
F4_286325	4	77675694	77676320	1	-0.454621
F4_286325	4	77816596	77818468	1	-0.467688
F4_286325	4	80899108	80993681	15	0.8033
F4_286325	4	81123077	81124446	1	-0.553351
F4_286325	4	88813140	88813514	1	-1.00233
F4_286325	4	91230187	91230704	1	-0.601892
F4_286325	4	100570364	100757002	8	-0.6395
F4_286325	4	100761467	103527894	111	0.2572
F4_286325	4	103528309	103534659	7	-0.3248
F4_286325	4	103534661	106394766	149	0.2572
F4_286325	4	106394768	106395217	1	-0.78109
F4_286325	4	106473911	111482683	347	0.2572
F4_286325	4	111539309	111539820	1	-0.616168
F4_286325	4	111541193	111541378	1	0.2572
F4_286325	4	111541927	111542550	1	-0.724309
F4_286325	4	111543434	118006585	213	0.2572
F4_286325	4	118975108	118975873	1	-0.341295
F4_286325	4	118975964	121957860	191	0.2572
F4_286325	4	121957862	121958539	1	-0.390508
F4_286325	4	121958543	122851987	92	0.2572
F4_286325	4	122853401	122854222	1	-0.740649
F4_286325	4	122872651	125631682	151	0.2572
F4_286325	4	126237545	126239706	1	-0.782644
F4_286325	4	126239709	133368313	198	0.2572
F4_286325	4	134071275	134073974	6	-0.8868
F4_286325	4	140640789	140641498	1	-1.01227
F4_286325	4	144616606	144621810	1	-0.535811
F4_286325	4	152570837	152571682	1	-0.463482
F4_286325	4	154216483	154217078	1	-0.416977
F4_286325	4	155241508	155242378	1	-0.602917
F4_286325	4	155253671	155254515	1	-0.691664
F4_286325	4	155410423	155412458	1	-0.587275
F4_286325	4	155665497	155666032	1	-0.803982
F4_286325	4	156135137	156136274	1	-0.376936
F4_286325	4	159091798	159092503	1	-0.655824
F4_286325	4	159789242	159790043	1	-0.566801
F4_286325	4	164393011	164416092	5	-0.6995
F4_286325	4	165118324	165836768	4	-0.3089
F4_286325	4	175897140	175897987	1	-0.474431
F4_286325	4	183713512	183714019	1	-0.393463
F4_286325	4	183714361	183715069	1	-0.514647
F4_286325	4	184930262	184930894	1	-0.407934
F4_286325	4	185311836	185603445	27	0.5204
F4_286325	4	185940071	185941714	3	-0.9782
F4_286325	4	186544645	186545093	1	-0.771724
F4_286325	4	186545096	186545639	1	-0.977349
F4_286325	4	188923971	188924953	1	-0.641582
F4_286325	4	189012494	189013138	1	-0.358479
F4_286325	5	140385	195480	21	-0.6567
F4_286325	5	205354	256506	17	0.2667
F4_286325	5	271683	1344958	250	-0.3829
F4_286325	5	1363859	1466978	21	-0.8071
F4_286325	5	1878108	1878970	1	-0.391787
F4_286325	5	3599604	3600110	1	-0.681585
F4_286325	5	6448995	6449354	1	-0.902065
F4_286325	5	15936536	15937226	1	-0.34302
F4_286325	5	16701117	16701717	1	-0.892686
F4_286325	5	23509176	23524681	13	-0.5225
F4_286325	5	32059287	32101393	18	-0.524
F4_286325	5	32108036	32387812	37	0.3425
F4_286325	5	32397280	32415345	7	0.3255
F4_286325	5	32417692	32523463	7	-0.4531
F4_286325	5	32711853	32712659	1	-0.503398
F4_286325	5	33576502	33577289	1	-0.365985
F4_286325	5	33936798	33937762	1	-0.49656
F4_286325	5	34880278	34954847	35	0.5027
F4_286325	5	36105151	37835851	235	0.3175
F4_286325	5	40681233	40681946	1	-0.512594
F4_286325	5	41382131	41382676	1	-0.370294
F4_286325	5	43280114	43280879	1	-0.408248
F4_286325	5	50057647	50682539	25	0.3406
F4_286325	5	50683318	50685800	2	-1.1028
F4_286325	5	53751605	53752046	1	-0.494575
F4_286325	5	54516134	54529301	10	-0.5777
F4_286325	5	54552279	63256461	431	0.2299
F4_286325	5	63256467	63257586	1	-0.734665
F4_286325	5	63496617	71756336	561	0.2299
F4_286325	5	71756338	71757185	1	-0.536833
F4_286325	5	71757190	78426969	531	0.2299
F4_286325	5	78532498	78533529	1	-0.619849
F4_286325	5	78573695	79286126	64	0.2299
F4_286325	5	79286384	79287024	1	-0.331624
F4_286325	5	79331347	90103608	449	0.2299
F4_286325	5	90106044	90106982	1	-0.477775
F4_286325	5	90106987	90459655	18	0.2299
F4_286325	5	90459657	90678908	9	0.7889
F4_286325	5	93120029	94939234	145	0.332
F4_286325	5	94955950	94957284	1	-0.542963
F4_286325	5	94988005	111616043	551	0.332
F4_286325	5	111642999	112043556	5	-0.548
F4_286325	5	112175986	112179842	1	0.368243
F4_286325	5	112850950	112889732	14	0.6161
F4_286325	5	113698445	113698972	1	-0.841107
F4_286325	5	114513423	114620667	22	0.5923
F4_286325	5	115782307	115783544	1	-0.588677
F4_286325	5	124079953	124080459	1	-0.707326
F4_286325	5	129519934	129520635	1	-0.592155
F4_286325	5	131007165	131008634	1	0.563039
F4_286325	5	131323748	131411540	14	-0.5809
F4_286325	5	131528679	131545059	9	0.2359
F4_286325	5	132158482	132160162	1	-0.638102
F4_286325	5	132203065	132440166	55	0.3492
F4_286325	5	133292647	133328629	14	0.4628
F4_286325	5	133473732	133481527	10	-0.3664
F4_286325	5	133914110	133914983	1	-0.568396
F4_286325	5	134364468	134365009	1	-0.836194
F4_286325	5	134782093	134782803	1	-0.672066
F4_286325	5	134870961	134871385	1	-0.614836
F4_286325	5	135188217	135210512	5	-1.1075
F4_286325	5	135396616	135510332	12	0.463
F4_286325	5	135527972	135587658	10	-0.6949
F4_286325	5	135692279	135693093	1	-0.437083
F4_286325	5	137089127	137089548	1	-0.453735
F4_286325	5	137272009	137354249	21	0.6581
F4_286325	5	137519622	137520611	1	-0.410921
F4_286325	5	137780949	137781478	1	-0.823665
F4_286325	5	138727640	138728610	1	-0.585489
F4_286325	5	138728614	138729544	1	-0.811383
F4_286325	5	139060108	139060885	1	-0.548505
F4_286325	5	139493955	139494746	1	-0.931088
F4_286325	5	139946648	139947260	1	-0.661536
F4_286325	5	140011422	140012300	1	-1.07847
F4_286325	5	140047821	140049326	1	-0.526307
F4_286325	5	140187267	140187897	1	-0.609624
F4_286325	5	140208442	140208881	1	-0.693033
F4_286325	5	140221667	140222106	1	-0.793085
F4_286325	5	140262217	140262978	1	-0.581036
F4_286325	5	140306493	140307679	1	-0.87003
F4_286325	5	140346385	140348609	1	-1.01994
F4_286325	5	140501580	140502451	1	-0.399781
F4_286325	5	140529795	140530413	1	-0.524628
F4_286325	5	140530415	140531027	1	-0.568619
F4_286325	5	140535535	140536158	1	-0.353764
F4_286325	5	140536164	140536839	1	-0.597216
F4_286325	5	140558272	140558625	1	-0.567482
F4_286325	5	140579399	140579906	1	-0.604337
F4_286325	5	140718799	140719899	1	-0.564492
F4_286325	5	140729960	140731316	1	-0.471988
F4_286325	5	140739745	140740428	1	-0.418718
F4_286325	5	140749962	140750585	1	-0.461615
F4_286325	5	140753859	140755213	1	-0.464302
F4_286325	5	140855738	140856760	1	-0.737993
F4_286325	5	140864714	140866192	1	-0.79704
F4_286325	5	140868753	140869464	1	-0.588559
F4_286325	5	140869470	140870994	1	-0.587865
F4_286325	5	140896433	141004977	34	0.4067
F4_286325	5	141059163	141060032	1	-0.545659
F4_286325	5	141242696	141244592	1	-0.789583
F4_286325	5	141248107	141249185	1	-0.758197
F4_286325	5	141334744	141336948	1	-0.638744
F4_286325	5	141336954	141337465	1	-0.705105
F4_286325	5	141693724	141694436	1	-0.574741
F4_286325	5	145252116	145483946	17	-0.4262
F4_286325	5	145719066	145719946	1	-0.865659
F4_286325	5	145894857	145895532	1	-0.43873
F4_286325	5	148389801	148411244	6	-0.6192
F4_286325	5	148414030	148618917	27	0.2561
F4_286325	5	148884909	148929151	11	0.7998
F4_286325	5	149215795	149216570	1	-0.684153
F4_286325	5	149427210	149824012	127	-0.4908
F4_286325	5	149900816	149901340	1	-0.343707
F4_286325	5	150056305	150135201	26	0.5219
F4_286325	5	150885067	150948475	30	-0.5203
F4_286325	5	153856989	153857545	1	-0.712386
F4_286325	5	156589411	156590552	1	-0.422348
F4_286325	5	158585988	158701698	23	0.6997
F4_286325	5	159343904	159344855	1	-0.53811
F4_286325	5	159535478	159546425	4	-0.6346
F4_286325	5	159680385	159782031	15	-0.5962
F4_286325	5	167645098	167645884	1	-0.493529
F4_286325	5	167673849	167674863	1	-0.704202
F4_286325	5	167956719	167957494	1	-0.433715
F4_286325	5	168093459	168244434	32	-0.468
F4_286325	5	168250141	169028770	18	0.4226
F4_286325	5	169309547	169310943	1	-0.51692
F4_286325	5	169535042	169535626	1	-0.605604
F4_286325	5	169661035	169724620	24	0.361
F4_286325	5	171765384	171766016	1	-0.884746
F4_286325	5	171766019	171766984	1	-0.948436
F4_286325	5	172659572	172660496	4	-0.9487
F4_286325	5	173043241	173416600	13	0.4649
F4_286325	5	174868922	174869769	1	-0.577469
F4_286325	5	175110241	175111383	1	-0.674855
F4_286325	5	175391909	175823552	54	-0.2568
F4_286325	5	175824565	175934344	21	0.2774
F4_286325	5	175934350	176524706	123	-0.2568
F4_286325	5	176562104	176563054	1	0.401378
F4_286325	5	176563822	179126213	466	-0.2568
F4_286325	5	179132673	179160332	17	0.3769
F4_286325	5	179192292	180687847	255	-0.2568
F4_286325	6	7229206	7230090	1	-0.491234
F4_286325	6	7584768	7585955	1	-0.417408
F4_286325	6	10529175	10530126	1	-0.41072
F4_286325	6	10874204	10875172	1	-0.40379
F4_286325	6	11190290	11191219	1	-0.439972
F4_286325	6	13977387	13978070	1	-0.376592
F4_286325	6	17764319	17765202	1	-0.454193
F4_286325	6	27276842	27278457	1	-0.39928
F4_286325	6	27279313	27279937	1	-0.660124
F4_286325	6	27356620	27357251	3	-1.4858
F4_286325	6	29407737	29408734	1	-0.407014
F4_286325	6	29795984	29912197	19	-0.5785
F4_286325	6	30309437	30309976	1	-0.649205
F4_286325	6	30569675	30570508	1	-0.661129
F4_286325	6	30572731	30587770	11	0.6845
F4_286325	6	30864385	30867089	6	-0.739
F4_286325	6	30889682	30890343	1	-0.413402
F4_286325	6	30993284	30994502	1	-0.706365
F4_286325	6	30994646	30997476	11	-1.035
F4_286325	6	30997585	30997903	1	-0.685697
F4_286325	6	31083726	31084681	1	-0.798159
F4_286325	6	31084686	31085303	1	-0.594479
F4_286325	6	31498859	31525646	20	0.3727
F4_286325	6	31599230	31600670	1	-0.503287
F4_286325	6	31611576	31612402	1	-0.438291
F4_286325	6	31748229	31748919	1	-0.959685
F4_286325	6	31749298	31750694	1	-0.569952
F4_286325	6	31827460	31828039	1	-0.462845
F4_286325	6	31852178	31852896	1	-0.728712
F4_286325	6	31855665	31856551	1	-0.489486
F4_286325	6	31864075	31864920	1	-0.545264
F4_286325	6	31936031	31936828	1	-0.827827
F4_286325	6	31937104	31937559	1	-0.898982
F4_286325	6	31937598	31938907	1	-0.542114
F4_286325	6	32116788	32117473	1	-0.663382
F4_286325	6	32134231	32135024	1	-0.553082
F4_286325	6	32163171	32164132	1	-0.529792
F4_286325	6	32820791	32821616	1	-0.520895
F4_286325	6	32974802	33166372	90	-0.3955
F4_286325	6	33219559	33244161	19	0.4089
F4_286325	6	33245193	33248811	6	-0.8328
F4_286325	6	33254578	33258599	7	0.4508
F4_286325	6	33286391	33289692	9	0.5994
F4_286325	6	33290577	33663623	114	-0.3834
F4_286325	6	33679321	33703216	7	-0.8958
F4_286325	6	33762445	34123118	24	-0.7365
F4_286325	6	34493981	34558496	13	-0.6333
F4_286325	6	35480378	35706370	16	0.4051
F4_286325	6	36355153	36568926	29	0.4906
F4_286325	6	36930703	36931442	1	-0.467167
F4_286325	6	37138695	37139201	1	-0.555891
F4_286325	6	40399455	40400489	1	-1.03909
F4_286325	6	41019916	41039456	8	0.5633
F4_286325	6	41117292	41197307	22	-0.6049
F4_286325	6	41753800	41754867	1	-0.391421
F4_286325	6	42110028	42153607	9	-0.7618
F4_286325	6	42235924	42237386	1	-0.708422
F4_286325	6	42541455	42652695	42	0.5668
F4_286325	6	42978169	42978708	1	-0.489471
F4_286325	6	43109380	43110200	1	-0.808395
F4_286325	6	43266897	43267769	1	-0.441451
F4_286325	6	43400072	43401103	1	-1.09467
F4_286325	6	43589038	43589908	1	-0.371865
F4_286325	6	44114492	44145118	28	-0.5967
F4_286325	6	44222473	44223446	1	-0.435279
F4_286325	6	44240240	44241236	1	-0.534935
F4_286325	6	44249869	44250301	2	-1.2878
F4_286325	6	44253692	44270350	6	-0.392
F4_286325	6	44270551	44272911	5	-0.9962
F4_286325	6	44344023	46133373	62	0.4333
F4_286325	6	46135160	46135837	1	-0.379894
F4_286325	6	46135843	46598842	14	0.4333
F4_286325	6	46826268	46826902	1	-0.414725
F4_286325	6	47253770	47254385	1	-0.493815
F4_286325	6	50682816	50683361	1	-0.57039
F4_286325	6	51889335	51891020	1	-0.530714
F4_286325	6	54001621	54002893	1	0.286053
F4_286325	6	56468551	56471863	1	0.365728
F4_286325	6	56482753	56484402	1	0.364335
F4_286325	6	64356489	72889673	273	0.276
F4_286325	6	72891940	72892859	1	-0.350738
F4_286325	6	72922768	76782256	336	0.276
F4_286325	6	78171902	78173087	1	-0.80436
F4_286325	6	79424389	85473893	355	0.276
F4_286325	6	86159890	86200958	9	-0.4937
F4_286325	6	86201713	86387385	46	0.276
F4_286325	6	86445505	87796209	5	-0.3773
F4_286325	6	87797760	88776040	113	0.276
F4_286325	6	88853504	88854559	1	-0.794787
F4_286325	6	88854563	90339150	90	0.276
F4_286325	6	90340109	90340732	1	-0.424172
F4_286325	6	90347041	90400634	45	0.276
F4_286325	6	90402210	90402923	1	-0.475896
F4_286325	6	90403737	90583594	75	0.276
F4_286325	6	90604161	90605816	1	-0.435484
F4_286325	6	90642125	90660393	6	0.276
F4_286325	6	90660395	90661242	1	-0.419764
F4_286325	6	90661246	97344795	78	0.276
F4_286325	6	97345612	97578833	13	-0.4179
F4_286325	6	97580527	100061570	112	0.276
F4_286325	6	100061610	100062596	1	-0.487072
F4_286325	6	100368829	100403995	6	0.276
F4_286325	6	100838221	100838921	1	-0.421746
F4_286325	6	100841356	106959600	161	0.276
F4_286325	6	106959606	106960281	1	-0.555313
F4_286325	6	106960283	107372498	55	0.276
F4_286325	6	107389920	107392173	7	-0.8142
F4_286325	6	107419754	110300154	292	0.2127
F4_286325	6	110300242	110300956	1	-0.658909
F4_286325	6	110300960	116441732	294	0.2127
F4_286325	6	116441821	116443121	1	-1.00544
F4_286325	6	116446492	117658467	142	0.2127
F4_286325	6	117662331	117662863	1	-0.365628
F4_286325	6	117663504	132910061	794	0.2127
F4_286325	6	132910066	132910854	1	-0.380546
F4_286325	6	132911060	138582793	368	0.2127
F4_286325	6	138583788	138584797	1	-0.708225
F4_286325	6	138599548	138649314	22	0.2127
F4_286325	6	138655081	138656307	1	-0.376641
F4_286325	6	138657380	138750956	12	0.2127
F4_286325	6	138751396	138754866	3	-0.5294
F4_286325	6	138756231	139456852	73	0.2127
F4_286325	6	139487474	139488148	1	-0.32253
F4_286325	6	139488152	146276470	303	0.2127
F4_286325	6	146350666	146351414	1	-0.608081
F4_286325	6	146480452	146678862	4	0.2127
F4_286325	6	146708010	146870937	8	-0.3945
F4_286325	6	146875612	151152359	279	0.2127
F4_286325	6	151152364	151153295	1	-0.438681
F4_286325	6	151160976	155448812	363	0.2127
F4_286325	6	155450359	155451036	1	-0.600399
F4_286325	6	155451039	158515060	154	0.2127
F4_286325	6	158516583	158517297	1	-0.440692
F4_286325	6	158517300	158923404	37	0.2127
F4_286325	6	158923408	158925201	1	-0.415269
F4_286325	6	158927562	159456998	75	0.2127
F4_286325	6	159457003	159458017	1	-0.50821
F4_286325	6	159458023	161575357	287	0.2127
F4_286325	6	161581974	161582572	1	-0.394817
F4_286325	6	161586572	165713988	59	0.2127
F4_286325	6	165715044	165715720	1	-0.864837
F4_286325	6	165722941	167453611	115	0.2127
F4_286325	6	167549580	168070403	52	-0.5014
F4_286325	6	168188215	168226517	3	0.2127
F4_286325	6	168226520	168227145	1	-0.495658
F4_286325	6	168227783	168436480	46	0.2127
F4_286325	6	168439160	168711170	28	-0.6498
F4_286325	6	168711852	170181560	116	0.2127
F4_286325	6	170190192	170594865	5	-0.8694
F4_286325	6	170595229	170597954	3	0.2127
F4_286325	6	170598232	170598891	1	-0.732922
F4_286325	6	170599158	170893657	41	0.2127
F4_286325	7	193221	6006769	758	-0.263
F4_286325	7	6537393	6570803	22	-0.612
F4_286325	7	6639423	6639944	1	-0.812341
F4_286325	7	6655767	6661654	4	-0.9315
F4_286325	7	6797287	7106778	40	-0.5451
F4_286325	7	12443151	12610592	3	-0.7195
F4_286325	7	21468916	21470383	1	0.31907
F4_286325	7	26232059	26412193	24	0.7951
F4_286325	7	26724317	26894542	10	0.68
F4_286325	7	27224078	27224868	1	-0.37059
F4_286325	7	28995209	28996167	1	-0.438234
F4_286325	7	28996169	28997618	1	-0.607478
F4_286325	7	30491344	30492616	1	-0.870375
F4_286325	7	30668075	31378309	86	-0.4338
F4_286325	7	38467460	38468899	1	0.269891
F4_286325	7	42003879	42004511	1	-0.631399
F4_286325	7	42004513	42005700	1	-0.477307
F4_286325	7	42949226	42950700	1	0.361953
F4_286325	7	43447140	43485189	6	-0.696
F4_286325	7	43992664	44579961	155	-0.5694
F4_286325	7	44838799	45003665	22	0.2988
F4_286325	7	45003667	45018597	20	-0.5121
F4_286325	7	45112231	45753527	52	-0.5627
F4_286325	7	47408335	47409268	1	-0.762954
F4_286325	7	50135790	50136211	1	-0.548939
F4_286325	7	51095452	51096555	1	-0.819828
F4_286325	7	51096561	51097347	1	-0.456785
F4_286325	7	65445289	65557843	15	-0.7788
F4_286325	7	72857064	72971964	29	0.3538
F4_286325	7	72984834	72988483	6	-0.3493
F4_286325	7	72992794	73535674	116	-0.4558
F4_286325	7	73634015	73639096	7	-0.7653
F4_286325	7	73646427	73668034	13	0.2528
F4_286325	7	73668501	73778681	10	-0.6411
F4_286325	7	73790203	74005292	38	-0.4972
F4_286325	7	74009325	74608777	74	0.3015
F4_286325	7	74824213	75050980	21	-0.6283
F4_286325	7	75051050	75141815	14	0.2366
F4_286325	7	75601687	75623922	19	-0.7962
F4_286325	7	76713177	90894762	674	0.3036
F4_286325	7	90894768	90895358	1	-0.481502
F4_286325	7	90895522	92735394	183	0.3036
F4_286325	7	92760509	92760952	1	-0.380817
F4_286325	7	92760955	94286032	166	0.3036
F4_286325	7	94292620	94294928	1	-0.474198
F4_286325	7	94539420	96115761	110	0.3036
F4_286325	7	97498231	97619472	11	-0.4204
F4_286325	7	97736479	97820207	10	0.4366
F4_286325	7	97822211	97822719	1	-0.326097
F4_286325	7	97823150	97823924	1	-0.703665
F4_286325	7	97937036	97937735	1	-0.500058
F4_286325	7	99123453	99124108	1	-0.666119
F4_286325	7	99709338	99709883	1	-1.03239
F4_286325	7	99754018	99755049	1	-0.436293
F4_286325	7	99757981	99758611	1	-0.46642
F4_286325	7	100085732	100087298	1	-0.420988
F4_286325	7	100154143	100348470	109	-0.4456
F4_286325	7	100356126	100459505	58	-0.651
F4_286325	7	100463354	100464256	1	-0.373103
F4_286325	7	100484358	100485073	1	-0.502775
F4_286325	7	100490771	100491904	1	-0.474383
F4_286325	7	100607669	100615548	9	-0.7637
F4_286325	7	100656051	100696723	50	-0.6622
F4_286325	7	100807045	100855699	27	-0.6397
F4_286325	7	102112660	102113545	1	-0.597417
F4_286325	7	104752249	104753810	1	0.391722
F4_286325	7	107114471	107115751	1	0.253219
F4_286325	7	121943691	121944500	1	-0.615299
F4_286325	7	123196839	123197911	1	0.429999
F4_286325	7	124403939	124405001	1	-0.460152
F4_286325	7	127235411	127236124	1	-0.473801
F4_286325	7	127670223	127670744	1	-0.876976
F4_286325	7	127999129	128000013	1	-0.657688
F4_286325	7	128470830	128595539	81	-0.5494
F4_286325	7	128615894	128658237	18	0.2784
F4_286325	7	129946571	130025849	26	-0.4954
F4_286325	7	131060135	131172543	17	0.6937
F4_286325	7	131189106	131913219	39	-0.511
F4_286325	7	132192246	132412630	4	-0.5131
F4_286325	7	138482631	138579329	19	-0.4548
F4_286325	7	138967727	138969302	1	0.258322
F4_286325	7	139415714	139416567	1	-0.359096
F4_286325	7	140301215	140301822	1	-0.338741
F4_286325	7	140373151	140373827	1	-0.477137
F4_286325	7	141919985	141920266	1	-0.427195
F4_286325	7	141920402	141921080	1	-0.359432
F4_286325	7	142104160	142206918	29	-0.7016
F4_286325	7	142565770	142566578	1	-0.943948
F4_286325	7	143091863	143092550	1	-0.367263
F4_286325	7	143955760	143956452	1	-0.526544
F4_286325	7	148768028	148769133	1	-0.558075
F4_286325	7	148800719	148801590	1	-0.756484
F4_286325	7	148801592	148802703	1	-0.399682
F4_286325	7	148875728	148876906	1	-0.475784
F4_286325	7	148950606	148951507	1	-0.626311
F4_286325	7	149417905	149531070	101	-0.755
F4_286325	7	150033941	150034735	1	-0.637279
F4_286325	7	150324679	150325905	1	-0.435451
F4_286325	7	150553919	150555141	1	-0.672496
F4_286325	7	150557487	150913061	172	-0.4204
F4_286325	7	150929802	150936858	10	-0.4634
F4_286325	7	150937130	151073046	25	0.2406
F4_286325	7	151073708	151137040	20	-0.3909
F4_286325	7	151845231	151846264	1	-0.448957
F4_286325	7	152143057	152143583	1	-0.737478
F4_286325	7	152143729	152144272	1	-0.609765
F4_286325	7	156755208	156756027	1	-0.581886
F4_286325	7	157208606	157997994	38	-0.4857
F4_286325	7	158414922	158415336	1	-0.631368
F4_286325	8	1496762	1497795	1	-0.550133
F4_286325	8	1719244	1719811	1	-0.673243
F4_286325	8	8185222	8186010	1	-0.559051
F4_286325	8	8233788	8235642	1	-0.594013
F4_286325	8	9413485	9414214	1	-0.524579
F4_286325	8	9634105	10623440	47	-0.4002
F4_286325	8	10755477	10756445	1	-0.583047
F4_286325	8	11418294	11419022	1	-0.879143
F4_286325	8	12580622	12612932	13	0.438
F4_286325	8	12809541	12888849	8	-0.4344
F4_286325	8	19362695	19363353	1	-0.774241
F4_286325	8	20008170	20030659	5	-0.6182
F4_286325	8	20107179	21768358	22	-0.669
F4_286325	8	21771039	21829577	7	0.7009
F4_286325	8	21893997	22102622	117	-0.5532
F4_286325	8	22275134	22412213	22	0.4276
F4_286325	8	22459266	22460235	1	-0.333826
F4_286325	8	22472849	22473731	1	-0.479755
F4_286325	8	22475805	22476768	1	-0.816027
F4_286325	8	22548173	22549040	1	-0.485401
F4_286325	8	22864245	22865212	1	-0.385143
F4_286325	8	23291824	23307553	12	0.3669
F4_286325	8	24771240	24772271	1	-0.905612
F4_286325	8	24812959	24813891	1	-0.937516
F4_286325	8	26721578	26722489	1	-1.08827
F4_286325	8	27516007	27516551	1	-0.921504
F4_286325	8	28196504	28196961	1	-0.880132
F4_286325	8	30209515	30210386	5	-1.0531
F4_286325	8	32621321	32621826	1	-0.582309
F4_286325	8	37630229	37702766	27	-0.4827
F4_286325	8	37794197	37796567	6	-0.4911
F4_286325	8	37963470	37972573	8	0.3699
F4_286325	8	38027294	38265824	76	0.406
F4_286325	8	38271184	38286994	17	-0.5807
F4_286325	8	41160930	41348531	7	-0.5877
F4_286325	8	41794753	48874320	355	0.2614
F4_286325	8	48874582	48874984	1	-0.446831
F4_286325	8	48875302	52320818	61	0.2614
F4_286325	8	52320821	52321583	1	-0.523706
F4_286325	8	52321587	57025638	231	0.2614
F4_286325	8	57025642	57026523	1	-0.729448
F4_286325	8	57078739	70674185	620	0.2614
F4_286325	8	70743942	70744372	1	-0.337152
F4_286325	8	70744375	70980775	7	0.2614
F4_286325	8	70981351	70982064	3	-1.2082
F4_286325	8	71012756	88624347	630	0.3104
F4_286325	8	88885036	88885900	1	-0.560571
F4_286325	8	88885903	99101585	521	0.3104
F4_286325	8	99101591	99102290	1	-0.571024
F4_286325	8	99105421	99440501	41	0.3104
F4_286325	8	99440505	99441095	1	-0.926527
F4_286325	8	99441098	99960625	16	0.3104
F4_286325	8	99961073	99961786	1	-0.573046
[truncated: 117,776 more rows]

## Sheet: Table S9
Table S9. CNV at arm level in pre-CRT tumors
Arm	# Genes	Amp frequency	Amp q-value	Del frequency	Del q-value
1p	2121	0.04	0.697	0.08	0.752
1q	1955	0.08	0.697	0.04	0.929
2p	924	0.08	0.697	0	0.929
2q	1556	0.08	0.697	0	0.929
3p	1062	0.04	0.813	0	0.929
3q	1139	0.08	0.697	0	0.929
4p	489	0.08	0.697	0.04	0.929
4q	1049	0.08	0.697	0.08	0.929
5p	270	0.15	0.628	0.08	0.929
5q	1427	0.08	0.697	0	0.929
6p	1173	0.08	0.697	0.08	0.929
6q	839	0.08	0.697	0.08	0.929
7p	641	0.19	0.244	0	0.929
7q	1277	0.15	0.326	0	0.929
8p	580	0.04	0.813	0.15	0.522
8q	859	0.15	0.514	0	0.929
9p	422	0.12	0.697	0	0.929
9q	1113	0.08	0.697	0.04	0.929
10p	409	0.08	0.697	0.08	0.929
10q	1268	0.08	0.697	0.08	0.929
11p	862	0.08	0.697	0	0.929
11q	1515	0.04	0.795	0.04	0.929
12p	575	0.08	0.697	0.04	0.929
12q	1447	0.08	0.697	0	0.929
13q	654	0.12	0.697	0.04	0.929
14q	1341	0.08	0.697	0	0.929
15q	1355	0.04	0.795	0.12	0.598
16p	872	0.12	0.697	0.04	0.929
16q	702	0.04	0.813	0.08	0.929
17p	683	0	0.877	0.5	4.88e-14
17q	1592	0.08	0.697	0.04	0.929
18p	143	0.08	0.697	0.12	0.929
18q	446	0.04	0.82	0.08	0.929
19p	995	0.12	0.697	0.12	0.614
19q	1709	0.08	0.697	0.15	0.0624
20p	355	0.27	0.000341	0.23	0.00444
20q	753	0.62	0	0.04	0.929
21p	13	0.08	0.697	0.23	0.0624
21q	509	0	0.922	0.15	0.567
22q	921	0.04	0.795	0.19	0.0624

## Sheet: Table S10
Table S10. Genes in the focal amplification regions in pre-CRT tumors
cytoband	20q11.22	8q24.3	7q36.1	11p15.4	17q24.1	8p11.23	8q24.3	16p11.2	16p11.2	17q21.2	19p13.3	19q13.2	13q14.11	13q32.3
q value	0.014347	0.0081807	0.10475	0.10475	0.11755	0.13527	0.034017	0.10475	0.10475	0.13527	0.13527	0.13527	0.15969	0.17235
residual q value	0.014347	0.026028	0.10475	0.10475	0.11755	0.13527	0.13527	0.13527	0.13527	0.13527	0.13527	0.13527	0.15969	0.17235
wide peak boundaries	chr20:34288867-34437304	chr8:144804459-144811132	chr7:150069005-150163827	chr11:3361184-3392887	chr17:63631975-64210770	chr8:33247301-110980303	chr8:141572770-142160497	chr16:33781341-33965676	chr16:29088037-29141157	chr17:38520084-38573986	chr19:991335-1014455	chr19:24345123-45322642	chr13:39263411-41705426	chr13:99738624-100622393
genes in wide peak	RBM39	MAPK15	REPIN1	ZNF195	APOH	hsa-mir-548a-3	hsa-mir-151	hsa-mir-1826	RRN3P2	TOP2A	WDR18	hsa-mir-4323	hsa-mir-3168	hsa-mir-4306
	PHF20	FAM83H	GIMAP8		CEP112	hsa-mir-3151	PTK2	LINC00273		GJD3	C19orf6	hsa-mir-641	hsa-mir-621	hsa-mir-623
	ROMO1		ZNF775			hsa-mir-1273	DENND3				GRIN3B	ACTN4	hsa-mir-4305	GPR183
			LOC285972			hsa-mir-875	EIF2C2					AKT2	ELF1	GPR18
			LOC728743			hsa-mir-3150						APLP1	FOXO1	TM9SF2
						hsa-mir-3149						ATP1A3	SLC25A15	DOCK9
						hsa-mir-2052						ATP4A	LHFP	ZIC5
						hsa-mir-124-2						AXL	MRPS31	CLYBL
						hsa-mir-486						BCKDHA	WBP4	UBAC2
						ADRB3						BCL3	COG6	MIR623
						ANGPT1						CEACAM1	PROSER1	FKSG29
						ANK1						BLVRB	KBTBD6	UBAC2-AS1
						ASPH						CAPNS1	STOML3	MIR4306
						ATP6V1C1						CCNE1	SUGT1P3	MIR548AN
						OSGIN2						CD22	FREM2
						CA1						CD79A	NHLRC3
						CA2						CEACAM5	LINC00548
						CA3						CEBPA	TTL
						CA8						CEBPG	MIR621
						CALB1						CEACAM3	MIR320D1
						RUNX1T1						CEACAM7	MIR4305
						CDH17						CEACAM8	LOC100616668
						CEBPD						CEACAM4
						CHRNB3						TBCB
						COX6C						CLC
						CRH						COX6B1
						CYP7A1						COX7A1
						ADAM3A						CYP2A6
						DECR1						CYP2A7
						DPYS						CYP2A13
						E2F5						CYP2B6
						EIF4EBP1						CYP2B7P1
						EYA1						CYP2F1
						FABP4						ECH1
						FABP5						MEGF8
						FGFR1						ERF
						FNTA						FBL
						ADAM2						ETV2
						GEM						GPI
						NPBWR1						FFAR1
						HNF4G						FFAR3
						IKBKB						FFAR2
						IL7						GRIK5
						IMPA1						GSK3A
						IDO1						HNRNPL
						EIF3E						HPN
						KCNS2						KCNN4
						LYN						LGALS4
						MATN2						LGALS7
						MCM4						LIPE
						MMP16						LRP3
						MOS						BCAM
						MYBL1						MAG
						NBN						MAP3K10
						ODF1						CEACAM6
						OPRK1						NFKBIB
						PDE7A						NPHS1
						PENK						PAFAH1B3
						PLAG1						PEPD
						PLAT						PLAUR
						PMP2						FXYD1
						POLB						FXYD3
						POLR2K						POLR2I
						PKIA						POU2F2
						PRKDC						PSG1
						PEX2						PSG2
						RAB2A						PSG3
						RP1						PSG4
						RPL7						PSG5
						RPL30						PSG6
						RPS20						PSG7
						SDC2						PSG9
						SDCBP						PSG11
						SFRP1						PSMC4
						SLC20A2						PSMD8
						SNAI2						PVR
						SPAG1						MRPS12
						STAR						RPS16
						STK3						RPS19
						TACC1						RYR1
						TCEA1						SCN1B
						TCEB1						SNRPA
						TERF1						SUPT5H
						KLF10						TGFB1
						TPD52						TYROBP
						TRHR						UQCRFS1
						TTPA						USF2
						UBE2V2						XRCC1
						UQCRB						ZFP36
						VDAC3						ZNF45
						YWHAZ						ZNF221
						KAT6A						ZNF222
						FZD6						ZNF146
						NSMAF						ZNF155
						RGS20						ZNF180
						ADAM18						ZNF223
						ADAM9						ZNF224
						RIPK2						ZNF225
						GGH						ZNF226
						CPNE3						ZNF227
						CHRNA6						ZFP112
						TRPA1						ZNF229
						ASH2L						ZNF230
						CCNE2						MIA
						EBAG9						DPF1
						MSC						LTBP4
						KCNB2						URI1
						CYP7B1						FCGBP
						BAG4						ARHGEF1
						MTFR1						PDCD5
						TTC35						DYRK1B
						RIMS2						NUMBL
						ST18						ZNF235
						TOX						KCNK6
						PTDSS1						GMFG
						RB1CC1						KIAA0355
						HRSP12						ZNF536
						PGCP						MLL4
						LYPLA1						UBA2
						NCOA2						PAK4
						ARFGEF1						TMEM147
						POP1						RABAC1
						AP3M2						SPINT2
						COPS5						DLL3
						WWP1						POP4
						STMN2						ZNF234
						ERLIN2						HCST
						PROSC						UPK1A
						RRS1						HNRNPUL1
						SULF1						SLC7A9
						DDHD2						MAP4K1
						ZFPM2						ZFP30
						HEY1						ZNF507
						TRAM1						SIRT2
						KIAA0146						CYP2G1P
						LY96						SIPA1L3
						SGK3						CIC
						RAD54B						HAUS5
						DCAF13						ETHE1
						RNF19A						PRG1
						GPR124						CBLC
						KIAA1429						PLD3
						C8orf71						ZNF345
						RGS22						CLIP3
						PTTG3P						LSM14A
						SNORA72						GAPDHS
						SNORD54						ZNF285
						PABPC1						ZBTB32
						KCNV1						LYPD3
						STAU2						EIF3K
						DKK4						LGALS13
						LSM1						CYP2S1
						BHLHE22						SERTAD3
						MRPS28						SERTAD1
						MRPL15						ZNF571
						LRP12						LSR
						RRM2B						FXYD7
						MTERFD1						FXYD5
						PI15						RAB4B
						ZC2HC1A						PAF1
						LACTB2						SARS2
						FAM82B						GPATCH1
						ZNF706						SAMD4B
						GOLGA7						ATP5SL
						UBR5						MED29
						AZIN1						PSENEN
						ATP6V1H						ZNF302
						OTUD6B						LIN37
						SNTG1						SMG9
						GDAP1						IRGC
						PDP1						SLC7A10
						CNGB3						LGALS14
						ESRP1						EXOSC5
						WHSC1L1						CEACAM19
						IMPAD1						CD177
						TMEM70						TSHZ3
						OXR1						LRFN1
						THAP1						GRAMD1A
						ARMC1						ZFP14
						UBE2W						ZNF529
						BRF2						PRX
						LAPTM4B						SPTBN4
						C8orf39						HAMP
						TMEM55A						CATSPERG
						CHD7						PRODH2
						SYBU						DMRTC2
						INTS8						C19orf33
						PAG1						CHST8
						C8orf44						ZNF574
						JPH1						PLEKHG2
						C8orf4						KCTD15
						ENY2						PLEKHF1
						CPA6						RBM42
						PLEKHA2						ZNF576
						PRDM14						LRFN3
						SNX16						IGFLR1
						NECAB1						ADCK4
						SOX17						CNTD2
						ZBTB10						LOC80054
						DUSP26						ITPKC
						CHCHD7						B9D2
						EFCAB1						C19orf12
						PLEKHF2						TEX101
						ZMAT4						WDR87
						ZFAND1						KIRREL2
						ZFHX4						ANKRD27
						NIPAL2						PDCD2L
						RNF122						ZNF527
						CSPP1						CNFN
						BAALC						ZNF607
						GRHL2						NFKBID
						VCPIP1						CEP89
						ZNF703						ZNF382
						TTI2						ZNF566
						RAB11FIP1						ALKBH6
						PREX2						RHPN2
						SLC25A32						ZNF30
						TM7SF4						CEACAM21
						RNF170						CCDC97
						SLCO5A1						YIF1B
						CRISPLD1						C19orf40
						TM2D2						TDRD12
						NACAP1						ZNF461
						NCALD						ZNF585B
						SGK196						TIMM50
						GINS4						SHKBP1
						HOOK3						DMKN
						PPAPDC1B						DKFZp566F0947
						MAK16						PPP1R14A
						TRIM55						EGLN2
						FUT10						FBXO17
						NUDCD1						ARHGAP33
						LRRCC1						RASGRP4
						TSPYL5						ZNF526
						DNAJC5B						CEACAM20
						PSKH2						ZNF573
						FAM110B						WDR88
						TMEM67						EID2B
						MTDH						IRGQ
						CHMP4C						ZNF428
						PKHD1L1						WTIP
						TP53INP1						ZNF792
						TGS1						HSPB6
						XKR4						RINL
						C8orf40						FBXO27
						SLC26A7						C19orf47
						PCMTD1						IGSF23
						CTHRC1						LYPD4
						OSR2						HIPK4
						C8orf34						ZNF420
						GOT1L1						ZNF565
						FAM92A1						FAM98C
						C8orf38						CAPN12
						TMEM68						DPY19L3
						ABRA						LGALS16
						ADHFE1						TTC9B
						UBXN2B						ZNF599
						PXDNL						FAM187B
						AGPAT6						C19orf55
						UNC5D						LOC148145
						LETM2						LOC148189
						DCAF4L2						ZNF569
						RALYL						ZNF570
						HGSNAT						DEDD2
						RDH10						ZNF567
						C8orf56						ZNF383
						ANKRD46						ZNF781
						C8orf37						EID2
						VPS13B						ZNF780B
						SLC7A13						LGI4
						TMEM74						C19orf46
						C8orf45						ZNF540
						CLVS1						ZNF585A
						NKX6-3						GGN
						KCNU1						CADM4
						C8orf84						THAP8
						CNBD1						U2AF1L4
						SNX31						IL28A
						TMEM64						IL28B
						IDO2						IL29
						SDR16C5						ZNF780A
						HTRA4						C19orf54
						ADAM32						PRR19
						C8orf47						TMEM145
						ATP6V0D2						CXCL17
						YTHDF3						LOC284344
						C8orf46						ZNF575
						REXO1L1						LYPD5
						ADAM5P						ZNF283
						RNF5P1						LOC284395
						C8orf83						SCGB2B2
						DPY19L4						WDR62
						FBXO43						ZFP82
						LOC286177						LOC284408
						NKAIN3						LOC284412
						LOC286184						HKR1
						LOC286186						ZNF181
						PPP1R42						ZNF260
						LOC286189						ZNF546
						LOC286190						VSTM2B
						RSPO2						ZNF850
						POTEA						NCCRP1
						SLC10A5						SYCN
						CA13						LEUTX
						C8orf86						ZNF404
						FAM150A						ZNF284
						XKR9						SELV
						LOC389676						ZNF233
						RBM12B						SBSN
						LOC392232						ZNF829
						GDF6						ZNF568
						LOC401463						B3GNT8
						C8orf59						RGS9BP
						MIR124-2						KRTDAP
						FLJ39080						ZNF790
						FLJ46284						CEACAM22P
						FLJ42969						CEACAM16
						C8orf22						NUDT19
						LINC00293						ZNF793
						LINC00251						PAPL
						ZNF704						LOC390940
						C8orf69						SPRED3
						MIR486						LOC400684
						SNHG6						LOC400685
						SNORD87						LGALS17A
						LINC00535						PSG8
						UG0898H09						TMEM91
						FABP9						LOC643669
						FABP12						SCGB1B2P
						MIR599						SDHAF1
						LOC728024						LOC644189
						MIR875						LOC644554
						LOC100127983						PSG10P
						LOC100128126						LGALS7B
						TCF24						PHLDB3
						LOC100130155						MIR641
						LOC100130298						LOC728752
						LOC100130301						LOC100101266
						LRRC69						LOC100128675
						LOC100130964						LOC100128682
						LOC100132891						LOC100129935
						SBF1P1						SCGB2B3P
						LOC100192378						LOC100134317
						LOC100287846						SRRM5
						REXO1L2P						C19orf69
						LOC100288748						LOC100289650
						MIR2052						LOC100379224
						MIR3150A						MIR4323
						MIR3151						LOC100505495
						LOC100499183						LOC100505622
						LOC100500773						LOC100505715
						MIR3150B						LOC100505835
						LOC100505659						LOC100506469
						LOC100505676						LOC100506930
						LOC100505718						LOC100507433
						LOC100507632						THEG5
						LOC100507651						MIA-RAB4B
						C8orf44-SGK3						RAB4B-EGLN2
						MIR4469						MIR4530
						MIR378D2						MIR4531
						MIR4661						LOC100631378
						MIR4471						LOC100652909
						MIR4470
						LOC100616530
						FSBP

[truncated: 4 more sheets: Table S11, Table S12, Table S13, Table S14]
